# Supplementary material for: Polycomb protein SCML2 mediates paternal epigenetic inheritance through sperm chromatin
Source: Nucleic Acids Res. 2023 Jun 7;51(13):6668–83. doi: 10.1093/nar/gkad479 (PMC10359620; doi:10.1093/nar/gkad479)
Supplement: gkad479_Supplemental_Files [file gkad479_supplemental_files.zip]

Archive with 5 entries (5 files):
- 060123SupInformation.pdf
- Supplementary_Dataset_1.xlsx
- Supplementary_Dataset_2.xlsx
- Supplementary_Dataset_3.xlsx
- Supplementary_Dataset_4.xlsx
