# Supplementary material for: Polycomb protein SCML2 mediates paternal epigenetic inheritance through sperm chromatin
Source: Nucleic Acids Res. 2023 Jun 7;51(13):6668–83. doi: 10.1093/nar/gkad479 (PMC10359620; doi:10.1093/nar/gkad479)
Supplement: gkad479_Supplemental_Files [file gkad479_supplemental_files.zip › Supplementary_Dataset_1.xlsx]

## Sheet: F1 liver
List of differentially expressed genes in Scml2-KO-F1 liver
	baseMean	log2FoldChange	lfcSE	stat	pvalue	padj
Hamp2	8015.69	-3.99359	0.252878	15.7925	3.50158e-56	5.42289e-52
Hamp	12028.9	1.52658	0.193015	-7.90915	2.59159e-15	2.0068e-11
Scarb2	919.431	-1.47579	0.219652	6.71874	1.83308e-11	9.46297e-08
Socs3	214.713	2.776	0.432796	-6.41411	1.41649e-10	5.48428e-07
Dusp1	383.146	1.62902	0.263152	-6.19044	5.99979e-10	1.85837e-06
Mia2	283.466	-1.55149	0.275567	5.63017	1.80027e-08	4.25761e-05
Rn45s	134521	1.13942	0.202792	-5.61866	1.92441e-08	4.25761e-05
Gpam	767.018	-1.58196	0.286504	5.52161	3.35911e-08	6.50281e-05
Sae1	439.397	-1.26209	0.243035	5.19306	2.06865e-07	0.000355968
Klf10	478.211	1.39007	0.269792	-5.1524	2.57179e-07	0.000398294
Usp9x	585.232	-1.17621	0.232136	5.06689	4.04376e-07	0.000569324
Hsph1	530.632	-1.28032	0.257395	4.97415	6.55331e-07	0.000845759
Ifi202b	21.0032	8.01087	1.619	-4.94805	7.49598e-07	0.000893002
Ndst1	816.494	-1.12094	0.229439	4.88556	1.03137e-06	0.00114091
Pttg1	395.41	1.16833	0.246024	-4.74885	2.04579e-06	0.00211221
Ern1	128.245	-1.73443	0.378601	4.58116	4.62403e-06	0.00447577
Masp1	616.755	-1.09104	0.239727	4.55119	5.33445e-06	0.00485969
8430408G22Rik	300.654	-1.2861	0.284127	4.5265	5.99679e-06	0.00515957
Lmbrd2	80.608	-2.22298	0.50796	4.37628	1.2072e-05	0.00967189
Junb	321.13	1.17092	0.268016	-4.36885	1.24903e-05	0.00967189

## Sheet: F1 spermatozoa
List of differentially expressed genes in Scml2-KO-F1 spermatozoa
	baseMean	log2FoldChange	lfcSE	stat	pvalue	padj
Sox9	42.2121	8.53184	1.71898	4.96332	6.92965e-07	0.00026551
Acot6	41.3433	8.5036	1.75088	4.85677	1.19319e-06	0.000367433
Rasl11a	30.0201	8.03915	1.80959	4.44252	8.89107e-06	0.0014797
Zfp790	29.4426	8.01154	1.81451	4.41525	1.00894e-05	0.00154175
Tfdp2	28.8251	7.97865	1.85077	4.311	1.62518e-05	0.00206952
Phb	22.5871	7.62977	1.90773	3.9994	6.35042e-05	0.00544614
Terf2ip	49.4117	7.29041	1.58181	4.6089	4.04797e-06	0.00079119
Rnf113a2	35.8154	6.90229	1.6617	4.15374	3.27081e-05	0.00353127
Zfp358	61.612	6.00419	1.14338	5.25126	1.51059e-07	9.40424e-05
Ncdn	35.62	5.84687	1.40946	4.1483	3.34948e-05	0.00358072
8-Sep	41.7832	5.26614	1.23459	4.26549	1.99466e-05	0.00242239
Rin2	43.3271	4.83211	1.2231	3.95072	7.79176e-05	0.00620536
Gadd45g	77.2053	4.05479	0.81251	4.99045	6.0239e-07	0.000243982
1810019D21Rik	45.8297	3.96161	0.995681	3.97879	6.92666e-05	0.00570736
Ppp1r15a	62.7178	3.92012	0.872057	4.49525	6.94879e-06	0.00120415
Numa1	96.3664	3.30483	0.746237	4.42866	9.48207e-06	0.00151707
Stard3	85.2735	3.20156	0.803084	3.98658	6.70325e-05	0.00563374
Hspb8	86.7765	3.1059	0.799338	3.8856	0.000102079	0.00750267
Defb28	3420.87	2.84424	0.469236	6.06142	1.34921e-09	4.53579e-06
Espn	87.5653	2.76515	0.709547	3.89706	9.7366e-05	0.0072417
Klk1b27	209.285	2.67183	0.57238	4.66793	3.04246e-06	0.000703725
Qdpr	97.2727	2.62008	0.680131	3.85232	0.000117002	0.00833343
Rbp1	308.26	2.53598	0.463859	5.46714	4.57361e-08	3.66084e-05
Hoxb7	161.43	2.51067	0.574331	4.37147	1.23415e-05	0.00170656
Nadk	213.72	2.50793	0.501433	5.00153	5.68779e-07	0.000239015
Hrsp12	310.507	2.42333	0.546489	4.43436	9.2347e-06	0.00149256
Lcn12	260.791	2.41471	0.518269	4.65918	3.17471e-06	0.000703725
Tsen34	119.027	2.39507	0.61714	3.88092	0.000104063	0.00760517
Ppil1	134.698	2.33895	0.59361	3.94021	8.14087e-05	0.00630598
Mrps6	239.145	2.33775	0.510452	4.57975	4.65527e-06	0.000869449
Defb9	204.149	2.31639	0.607109	3.81544	0.000135939	0.00921368
Arcn1	137.331	2.30871	0.576088	4.00757	6.13473e-05	0.0053834
Gpx3	52842.6	2.26915	0.370486	6.1248	9.07981e-10	4.53579e-06
Adi1	272.51	2.20711	0.499261	4.42074	9.83613e-06	0.00151707
Cdk2ap2	182.303	2.18768	0.52788	4.14427	3.40898e-05	0.00360387
Cox14	350.713	2.15186	0.486747	4.4209	9.82915e-06	0.00151707
Dbi	203.1	2.14833	0.561483	3.82617	0.000130152	0.00889321
Fhl1	307.027	2.14733	0.461441	4.65354	3.26291e-06	0.000703725
Acbd7	666.85	2.12703	0.452486	4.70075	2.59203e-06	0.000640728
Scp2	298.916	2.12495	0.486183	4.37068	1.23863e-05	0.00170656
Cdo1	574.111	2.11853	0.41334	5.1254	2.96914e-07	0.000151237
Defb43	1195.7	2.11805	0.410355	5.1615	2.44979e-07	0.000128683
Swi5	538.747	2.11222	0.477802	4.42071	9.83763e-06	0.00151707
Sat1	1588.57	2.09614	0.424281	4.94046	7.79381e-07	0.000284796
Anapc13	335.428	2.07427	0.539904	3.84192	0.000122078	0.0085858
Coa3	356.945	2.06943	0.50289	4.11507	3.8706e-05	0.00389586
Got2	285.281	2.06197	0.474976	4.3412	1.41706e-05	0.00187554
Cyb5b	1324.23	2.04059	0.386431	5.2806	1.28759e-07	8.32427e-05
Stard5	184.992	2.03389	0.511165	3.97893	6.92263e-05	0.00570736
Acly	328.937	2.00623	0.433221	4.63096	3.63966e-06	0.000755296
Skp1a	342.716	2.00268	0.431218	4.64423	3.41344e-06	0.000717206
Rpl14	461.902	1.99367	0.438861	4.54282	5.55056e-06	0.00100322
Defb2	1198.52	1.99131	0.487591	4.08398	4.42701e-05	0.00419035
Cryba4	221.76	1.98017	0.49915	3.96708	7.27598e-05	0.00593699
Gstt3	264.732	1.91853	0.500333	3.83451	0.000125814	0.00864444
Papss1	237.933	1.90485	0.485506	3.92343	8.72976e-05	0.00663975
Gng5	442.484	1.89437	0.446858	4.23931	2.24207e-05	0.00261715
Mien1	597.017	1.88981	0.473371	3.99225	6.54502e-05	0.0055284
Ngfrap1	232.7	1.88541	0.488327	3.86095	0.000112946	0.00811332
Cbr1	291.276	1.88529	0.458628	4.11071	3.94443e-05	0.00394654
Mid1ip1	771.114	1.86806	0.389774	4.79267	1.64578e-06	0.000453507
Cd52	23958	1.85214	0.458045	4.04358	5.26422e-05	0.00478304
Cox8a	1181.28	1.83809	0.378578	4.85526	1.20226e-06	0.000367433
Wfdc15b	3851.97	1.797	0.425476	4.2235	2.40536e-05	0.00276929
Ezr	501.41	1.77472	0.427305	4.15329	3.27729e-05	0.00353127
Nedd8	322.536	1.7566	0.457758	3.83739	0.000124349	0.00864444
Pnmt	347.154	1.75481	0.423819	4.14046	3.46606e-05	0.00364131
Slc9a3r1	1556.44	1.75322	0.363534	4.82271	1.41624e-06	0.000408838
Gstm7	1304.79	1.72636	0.370991	4.65337	3.26555e-06	0.000703725
Syn2	288.798	1.7201	0.444756	3.86751	0.000109955	0.0079323
Tpd52	364.986	1.71814	0.435063	3.94918	7.84192e-05	0.00620536
Isg20	701.17	1.69822	0.42964	3.95264	7.72923e-05	0.00619784
Adh5	580.2	1.69031	0.408575	4.13708	3.51756e-05	0.00367247
Basp1	1090.83	1.68474	0.408156	4.12769	3.6643e-05	0.00379744
Aldh1a1	683.706	1.66726	0.410415	4.06236	4.85792e-05	0.00451142
Rpl4	695.132	1.65399	0.401397	4.12059	3.7791e-05	0.00384987
Wbp2	372.393	1.6497	0.416487	3.961	7.46374e-05	0.00603163
Gnas	2509.81	1.63628	0.374982	4.36363	1.27921e-05	0.00172018
Aes	1960.65	1.62728	0.38303	4.24844	2.15266e-05	0.00253036
S100a11	623.124	1.6231	0.411896	3.94056	8.12912e-05	0.00630598
Gstm2	1153.32	1.62159	0.393328	4.12275	3.74378e-05	0.00383715
Dap	936.166	1.60087	0.362957	4.41063	1.03071e-05	0.00156083
Tmsb4x	2490.41	1.58159	0.358963	4.406	1.05297e-05	0.0015803
Ldhb	640.661	1.47516	0.375252	3.93111	8.4554e-05	0.00646587
Akap12	3338.59	-1.29958	0.3306	-3.93097	8.46045e-05	0.00646587
4933415F23Rik	1489.82	-1.30512	0.334527	-3.90139	9.56404e-05	0.00717687
Tesk1	1799.19	-1.3485	0.331335	-4.06989	4.70352e-05	0.00441684
Pgp	2542.4	-1.37246	0.336104	-4.08344	4.4374e-05	0.00419035
Bcl2l14	2699.61	-1.37246	0.347716	-3.94707	7.91133e-05	0.00621409
Tppp2	1821.03	-1.39677	0.341823	-4.08623	4.3844e-05	0.00418735
Hspb9	4193.57	-1.42387	0.3161	-4.50449	6.65321e-06	0.0011772
Slfnl1	726.355	-1.43701	0.369485	-3.88923	0.000100564	0.00744665
Lrrc57	946.263	-1.43826	0.346804	-4.14719	3.36578e-05	0.00358072
Acsl1	1174.8	-1.45392	0.354769	-4.09822	4.16347e-05	0.00405859
Tssk2	1113.69	-1.45892	0.360313	-4.04903	5.14293e-05	0.00469824
Cd72	743.45	-1.47307	0.379726	-3.87929	0.00010476	0.00762298
Dbil5	9925.86	-1.50494	0.323213	-4.65619	3.22109e-06	0.000703725
Oaz3	7426.64	-1.50669	0.321915	-4.6804	2.86316e-06	0.000697491
Reep6	6359.59	-1.50944	0.374753	-4.02782	5.62966e-05	0.00506037
Atp1b3	1959.31	-1.51529	0.345844	-4.38142	1.17906e-05	0.00167957
Ccdc136	3484.12	-1.51851	0.337423	-4.50031	6.78546e-06	0.00118809
Crisp2	1671.81	-1.52269	0.361644	-4.21047	2.54845e-05	0.00291407
Asrgl1	538.116	-1.53302	0.391452	-3.91623	8.99436e-05	0.00681019
St6galnac2	6769.85	-1.53314	0.367572	-4.17099	3.03281e-05	0.00338604
Atl3	844.64	-1.53495	0.390483	-3.9309	8.46267e-05	0.00646587
Hk1	3720.9	-1.53744	0.318965	-4.82008	1.43503e-06	0.000408838
1700003F12Rik	890.302	-1.54147	0.38391	-4.01518	5.93994e-05	0.00525497
Luzp1	438.394	-1.55094	0.403622	-3.84255	0.000121763	0.0085858
4930571K23Rik	6912.47	-1.55766	0.33965	-4.58606	4.51679e-06	0.000862758
Elof1	962.714	-1.57017	0.368419	-4.26191	2.0269e-05	0.00243358
Dnajb4	595.369	-1.57284	0.388363	-4.04992	5.12346e-05	0.00469824
Pgk2	3041.46	-1.57293	0.350289	-4.49036	7.11033e-06	0.00121957
Gm5617	7916.1	-1.57334	0.304362	-5.16933	2.3494e-07	0.000127391
Aqp11	512.003	-1.57632	0.384705	-4.09747	4.17684e-05	0.00405859
BB014433	955.138	-1.58723	0.368686	-4.3051	1.66907e-05	0.00210943
Chl1	740.683	-1.59879	0.39043	-4.09494	4.2228e-05	0.00405859
Spata24	449.276	-1.6134	0.405126	-3.98247	6.82036e-05	0.00567541
Odf1	52417.8	-1.62858	0.377284	-4.31659	1.5846e-05	0.00203325
1700003E16Rik	1349.12	-1.63017	0.39202	-4.15839	3.20495e-05	0.00352105
Cabs1	1397.45	-1.63258	0.330912	-4.93357	8.07399e-07	0.000288757
Clpb	1246.1	-1.63653	0.399007	-4.10152	4.10453e-05	0.00405841
Dyrk1b	710.32	-1.63861	0.379497	-4.31785	1.57558e-05	0.00203325
Fhl4	2271.22	-1.64785	0.317388	-5.19193	2.08125e-07	0.000116612
Gm6760	358.962	-1.64964	0.43025	-3.83415	0.000125997	0.00864444
Tmsb10	684.75	-1.65381	0.409279	-4.04078	5.32746e-05	0.00481448
Spata3	1206.1	-1.65889	0.33683	-4.925	8.43611e-07	0.000289393
4933402J07Rik	452.243	-1.66073	0.40245	-4.12655	3.68245e-05	0.00379744
AI507597	852.948	-1.66409	0.374575	-4.4426	8.88801e-06	0.0014797
Pgam2	896.479	-1.671	0.380633	-4.39006	1.13319e-05	0.00164205
1700042G07Rik	513.819	-1.67358	0.392942	-4.25909	2.05261e-05	0.00244697
Ppp2r5d	747.852	-1.67624	0.368582	-4.54781	5.42065e-06	0.000991656
Tmem56	511.302	-1.67655	0.408449	-4.10467	4.04898e-05	0.00402717
Hrasls5	877.524	-1.67786	0.36386	-4.61129	4.00181e-06	0.00079119
Tcp11	3993.78	-1.6779	0.335137	-5.00661	5.53981e-07	0.000238766
Spert	902.378	-1.67942	0.391133	-4.29373	1.75695e-05	0.00219034
Osbp2	2026.3	-1.6801	0.364332	-4.61144	3.99881e-06	0.00079119
Nt5c1b	449.936	-1.68156	0.424038	-3.96558	7.32184e-05	0.00594555
Ttbk2	306.477	-1.68399	0.443383	-3.79806	0.000145833	0.00968897
Spata6	370.409	-1.69028	0.439754	-3.84369	0.000121196	0.0085858
1700016H13Rik	805.431	-1.6938	0.363528	-4.65934	3.17231e-06	0.000703725
Rnaseh2a	390.171	-1.69656	0.421916	-4.02107	5.79333e-05	0.00515239
1700008J07Rik	868.263	-1.69717	0.373207	-4.54754	5.42759e-06	0.000991656
Phf7	709.152	-1.70209	0.441408	-3.85605	0.000115233	0.00824237
Fank1	693.343	-1.70373	0.425446	-4.00458	6.21291e-05	0.0053834
Fam229b	521.146	-1.71871	0.429188	-4.00456	6.2133e-05	0.0053834
Oxct2b	349.687	-1.723	0.420777	-4.09479	4.22543e-05	0.00405859
Itpr3	528.344	-1.74079	0.417918	-4.16538	3.10829e-05	0.00343732
C1qtnf4	1329.1	-1.74328	0.379651	-4.59179	4.39453e-06	0.000849053
Cdrt4	305.111	-1.75892	0.449344	-3.91441	9.0625e-05	0.00683102
4933411K16Rik	4027.49	-1.75916	0.359049	-4.8995	9.60802e-07	0.000323002
Prm3	2621.83	-1.76105	0.317583	-5.54516	2.93686e-08	2.85089e-05
Bag5	639.66	-1.76133	0.377122	-4.67045	3.0054e-06	0.000703725
Irgc1	1450.14	-1.77164	0.376121	-4.71029	2.4737e-06	0.000630006
1700001C19Rik	732.398	-1.77551	0.466396	-3.80687	0.000140737	0.00942492
Odf2	2632.19	-1.77629	0.341195	-5.20608	1.92869e-07	0.000111791
2210404O07Rik	858.656	-1.77807	0.354557	-5.01489	5.3063e-07	0.00023472
Tssk6	4191.23	-1.78317	0.407893	-4.37166	1.23308e-05	0.00170656
Actl11	569.775	-1.78491	0.413105	-4.32071	1.55528e-05	0.00203325
Tsks	591.171	-1.78709	0.416236	-4.29345	1.75916e-05	0.00219034
1700019M22Rik	443.583	-1.78911	0.428235	-4.17787	2.94252e-05	0.00331952
Znrf4	2551.36	-1.78982	0.378781	-4.7252	2.29891e-06	0.000594497
Hspa4l	376.175	-1.80483	0.410565	-4.39597	1.1028e-05	0.00163881
Dmrtb1	334.807	-1.81303	0.454053	-3.99299	6.52441e-05	0.0055284
Mea1	1810.86	-1.81361	0.323559	-5.6052	2.08012e-08	2.33098e-05
Ubl4b	2159.47	-1.83081	0.32176	-5.68999	1.27045e-08	1.7302e-05
Gm3925	690.462	-1.83104	0.427019	-4.28795	1.80333e-05	0.00222884
Lelp1	2535.18	-1.83106	0.329725	-5.55329	2.80346e-08	2.85089e-05
Fabp9	1056.28	-1.83651	0.397492	-4.62025	3.83282e-06	0.000776216
Pabpc2	404.469	-1.83741	0.453077	-4.05541	5.00465e-05	0.00462215
1700001O22Rik	650.98	-1.83765	0.383234	-4.79511	1.62587e-06	0.000453507
Fam229a	436.465	-1.84821	0.418062	-4.4209	9.82914e-06	0.00151707
1700029H14Rik	945.035	-1.84909	0.352671	-5.24311	1.57889e-07	9.47839e-05
Crat	890.389	-1.84981	0.379647	-4.87244	1.10227e-06	0.000357751
Lrrc18	771.136	-1.85486	0.373756	-4.96275	6.9501e-07	0.00026551
Cmtm2a	263.375	-1.8555	0.477573	-3.88528	0.000102214	0.00750267
Ropn1l	487.944	-1.8582	0.437035	-4.25183	2.12033e-05	0.0025099
Tbc1d20	871.039	-1.86171	0.369158	-5.04311	4.58031e-07	0.000213862
Ggnbp1	324.607	-1.86915	0.464498	-4.02402	5.72121e-05	0.00511531
Meig1	816.945	-1.87048	0.448521	-4.17032	3.04178e-05	0.00338604
4732415M23Rik	726.392	-1.87863	0.392752	-4.78324	1.7249e-06	0.000467641
Atp8b3	682.646	-1.88004	0.406525	-4.62466	3.75216e-06	0.000769147
Fam71f2	694.37	-1.88527	0.400901	-4.7026	2.56875e-06	0.000640728
Dnaaf1	448.644	-1.88757	0.458446	-4.11733	3.83292e-05	0.00388118
Prss39	478.288	-1.89412	0.398467	-4.75352	1.99904e-06	0.000532254
Ak1	508.622	-1.89646	0.389286	-4.87164	1.10673e-06	0.000357751
1700029F12Rik	333.278	-1.90266	0.435704	-4.36687	1.26039e-05	0.00172018
1700026L06Rik	208.486	-1.90334	0.499088	-3.81363	0.000136938	0.00924416
Spa17	657.365	-1.90526	0.433765	-4.39237	1.12121e-05	0.00163881
Hmgb4	566.909	-1.90698	0.416257	-4.58125	4.62207e-06	0.000869449
Clmn	531.477	-1.91133	0.402322	-4.75076	2.02655e-06	0.000532254
Atg9a	488.713	-1.91703	0.412613	-4.64608	3.38297e-06	0.000717206
1700009N14Rik	1647.99	-1.91752	0.341703	-5.61165	2.00411e-08	2.33098e-05
Txndc2	370.898	-1.91807	0.437149	-4.38768	1.14564e-05	0.0016459
1700024P04Rik	284.581	-1.91844	0.486329	-3.94474	7.98854e-05	0.00624555
Akap4	1657.04	-1.93049	0.35412	-5.45151	4.99427e-08	3.81585e-05
Prdx6b	216.996	-1.9476	0.486493	-4.00335	6.24524e-05	0.0053834
Spz1	2975.71	-1.95244	0.320405	-6.09366	1.10361e-09	4.53579e-06
Hspa1l	206.961	-1.9551	0.492237	-3.97188	7.13076e-05	0.00584687
Dnajb8	2239.88	-1.96606	0.335346	-5.86277	4.55218e-09	8.50195e-06
Iqcf3	465.74	-1.96673	0.422615	-4.65371	3.26013e-06	0.000703725
Cetn1	584.172	-1.968	0.461481	-4.26454	2.00317e-05	0.00242239
2610318N02Rik	726.167	-1.97278	0.365338	-5.39987	6.66875e-08	4.87369e-05
Cypt12	253.25	-1.9799	0.520639	-3.80282	0.000143059	0.00954238
Otub2	402.737	-1.98605	0.411707	-4.82394	1.40748e-06	0.000408838
Tmem247	278.399	-1.99625	0.505567	-3.94853	7.86329e-05	0.00620536
H1fnt	743.583	-2.01372	0.377867	-5.32918	9.86554e-08	6.6332e-05
Tmem239	1138.35	-2.01449	0.347653	-5.79455	6.85055e-09	1.15151e-05
Fam71e1	575.494	-2.01495	0.401119	-5.02331	5.07873e-07	0.000230726
Supt16	187.71	-2.01528	0.504227	-3.99677	6.42131e-05	0.00547897
10-Mar	411.678	-2.01845	0.454659	-4.43949	9.01736e-06	0.00148298
Tnp2	10639.4	-2.02527	0.370194	-5.47084	4.47917e-08	3.66084e-05
Spata20	565.455	-2.02691	0.406345	-4.98814	6.09627e-07	0.000243982
Tcfl5	197.186	-2.03751	0.497353	-4.09671	4.19071e-05	0.00405859
Gsg1	2732.84	-2.04484	0.34193	-5.9803	2.22731e-09	6.2398e-06
Spem1	1407.25	-2.05016	0.357354	-5.73705	9.63381e-09	1.47213e-05
Prm1	15706.3	-2.05044	0.384074	-5.33866	9.36365e-08	6.55807e-05
Cox8c	420.333	-2.06111	0.474179	-4.34669	1.38204e-05	0.00184371
4930503B20Rik	315.175	-2.06395	0.491595	-4.19847	2.6873e-05	0.00305208
Actl9	264.127	-2.06449	0.469964	-4.39286	1.11868e-05	0.00163881
Ldhc	926.822	-2.07531	0.408222	-5.08378	3.6999e-07	0.000177691
Gm166	1629.71	-2.08228	0.35466	-5.8712	4.32652e-09	8.50195e-06
Spatc1	347.158	-2.10721	0.47032	-4.48038	7.45092e-06	0.00126508
1700016P04Rik	251.346	-2.1144	0.483305	-4.37487	1.21502e-05	0.00170656
Ubxn10	160.326	-2.12106	0.553114	-3.83477	0.000125684	0.00864444
Tnp1	2096.27	-2.12418	0.384538	-5.52398	3.31405e-08	2.93189e-05
Dkkl1	336.034	-2.1326	0.504393	-4.22806	2.35717e-05	0.00273253
Phkg2	1625.12	-2.13665	0.363443	-5.87891	4.12975e-09	8.50195e-06
Ubqlnl	361.927	-2.14705	0.433214	-4.9561	7.19224e-07	0.000268654
1700123L14Rik	187.026	-2.14861	0.5628	-3.81771	0.000134694	0.00916629
Prkcq	276.079	-2.16246	0.478654	-4.5178	6.24855e-06	0.00111736
Ppp3r2	336.419	-2.17666	0.490479	-4.43783	9.08719e-06	0.00148298
Tex37	171.369	-2.19283	0.575638	-3.80939	0.000139311	0.00936671
H2afb1	313.305	-2.19543	0.508348	-4.31875	1.56915e-05	0.00203325
Ccnk	137.269	-2.20415	0.574769	-3.83484	0.000125647	0.00864444
1700027A15Rik	2288.49	-2.20885	0.338122	-6.53269	6.45984e-11	5.42918e-07
Ttll13	134.787	-2.24096	0.578457	-3.87402	0.000107053	0.00775623
Prm2	49674.7	-2.25904	0.332877	-6.78643	1.14942e-11	1.93206e-07
Gm16325	255.605	-2.2854	0.473443	-4.8272	1.38468e-06	0.000408838
Dpep3	147.372	-2.28623	0.578468	-3.95221	7.74315e-05	0.00619784
4930544D05Rik	467.543	-2.30475	0.416142	-5.53838	3.05289e-08	2.85089e-05
4933422H20Rik	144.058	-2.34314	0.600808	-3.89998	9.62003e-05	0.0071868
Gapdhs	710.779	-2.36085	0.415561	-5.68112	1.33813e-08	1.7302e-05
Iqcf1	221.077	-2.39699	0.486274	-4.92931	8.25225e-07	0.000288984
1700020A23Rik	175.91	-2.48402	0.532803	-4.66218	3.1287e-06	0.000703725
Tex22	186.121	-2.57329	0.529308	-4.86161	1.16433e-06	0.000367433
Zcchc13	77.3319	-3.09535	0.773099	-4.00382	6.23283e-05	0.0053834
Aars2	52.3533	-3.61252	0.869127	-4.1565	3.23163e-05	0.0035273
Atp6ap1l	34.1541	-4.34175	1.08991	-3.98358	6.78838e-05	0.00567541
Mthfr	39.2336	-4.55016	1.04274	-4.36367	1.27896e-05	0.00172018
Gm5334	38.3243	-4.58357	1.07153	-4.2776	1.88919e-05	0.00231791
Stk36	27.7428	-5.66351	1.39411	-4.06246	4.85575e-05	0.00451142
Inhbb	16.3657	-7.90255	2.05905	-3.83796	0.00012406	0.00864444
6330403K07Rik	42.4591	-9.27264	1.82124	-5.09137	3.55479e-07	0.000175743
