# Supplementary material for: Polycomb protein SCML2 mediates paternal epigenetic inheritance through sperm chromatin
Source: Nucleic Acids Res. 2023 Jun 7;51(13):6668–83. doi: 10.1093/nar/gkad479 (PMC10359620; doi:10.1093/nar/gkad479)
Supplement: gkad479_Supplemental_Files [file gkad479_supplemental_files.zip › Supplementary_Dataset_2.xlsx]

## Sheet: Sheet1
List of differentially expressed genes in Scml2-KO-F2 spermatozoa
**Yellow highlighted genes are "Overlapped downregulated genes with F1 generation".
	baseMean	log2FoldChange	lfcSE	stat	pvalue	padj
Cd79b	295.431	9.91259	2.10187	4.71608	2.4043e-06	0.000650972
Cd79a	256.437	9.70936	2.11185	4.59755	4.27482e-06	0.00102387
H2-Ea-ps	189.438	9.11039	2.12504	4.28717	1.80964e-05	0.00321978
Emilin2	169.744	9.01764	2.13856	4.21669	2.47915e-05	0.00399271
Thbs1	145.643	8.89759	2.14125	4.15532	3.24828e-05	0.00481622
Slpi	797.941	8.89029	2.02949	4.38056	1.18373e-05	0.00230358
Ms4a1	143.992	8.88648	2.1401	4.15236	3.29065e-05	0.00481741
Ly6d	138.947	8.83442	2.13415	4.13954	3.47997e-05	0.00503976
Fn1	699.357	6.71448	0.866282	7.75092	9.1228e-15	4.2608e-11
Cma1	180.039	6.70385	1.58367	4.23311	2.30482e-05	0.00377708
Itgb2	146.062	6.41227	1.57572	4.06942	4.71295e-05	0.00652202
Cd83	215.945	5.7613	1.19484	4.82182	1.42255e-06	0.000435674
Cotl1	124.151	5.18373	1.31914	3.92962	8.50814e-05	0.00990582
Stk17b	118.519	5.02249	1.23532	4.06573	4.78826e-05	0.00657752
Cxcl2	229.429	4.99834	0.954862	5.23462	1.65322e-07	8.57928e-05
Usp44	119.667	4.88195	1.21135	4.03018	5.57342e-05	0.00725332
Tpsb2	288.031	4.82318	0.829017	5.81795	5.95739e-09	5.56479e-06
Cd37	141.304	4.77444	1.03571	4.60984	4.02971e-06	0.000990567
Hagh	156.119	4.68058	1.03079	4.54078	5.60471e-06	0.00121753
Coro1a	197.08	4.59348	0.919893	4.99349	5.92964e-07	0.000221802
Jazf1	133.069	4.34408	1.04325	4.164	3.1272e-05	0.00474979
Rpl37a	161.591	3.95624	0.835294	4.73634	2.17616e-06	0.000597867
Wfdc17	307.27	3.89772	0.72132	5.4036	6.53166e-08	4.20774e-05
Junb	960.038	3.32684	0.447834	7.42873	1.09649e-13	3.4141e-10
Jun	305.858	3.27897	0.643801	5.09315	3.52161e-07	0.000149524
Zfp36	660.232	3.2529	0.490819	6.6275	3.41418e-11	6.37837e-08
Cd14	422.316	3.24652	0.577055	5.62602	1.84416e-08	1.3251e-05
1700023A16Rik	162.914	3.17797	0.806447	3.94071	8.12408e-05	0.00960595
Cybb	190.552	3.1675	0.77528	4.08562	4.39591e-05	0.00612869
1700015G11Rik	450.839	3.09767	0.5229	5.92403	3.14144e-09	3.26047e-06
Usp50	206.344	3.03937	0.685163	4.43599	9.16508e-06	0.00186111
Cfp	245.692	2.98449	0.646936	4.61326	3.96396e-06	0.000987395
Lyz2	5453.01	2.92282	0.417346	7.00336	2.49899e-12	6.66946e-09
Dusp1	940.857	2.88028	0.484864	5.9404	2.84328e-09	3.1246e-06
Sdc3	249.988	2.71846	0.647375	4.19921	2.67848e-05	0.00424063
Cyba	198.958	2.71077	0.681089	3.98006	6.88985e-05	0.00846816
Pim1	5356.12	2.66713	0.392612	6.79331	1.09593e-11	2.27491e-08
Gm6772	346.837	2.65566	0.548541	4.84133	1.28976e-06	0.000408394
Crip1	371.837	2.62105	0.539759	4.85597	1.19801e-06	0.000385883
Laptm5	556.746	2.57812	0.560708	4.59798	4.26616e-06	0.00102387
Nfkbia	427.907	2.56504	0.571419	4.4889	7.1591e-06	0.00153731
Klf2	482.442	2.50645	0.501964	4.99328	5.93625e-07	0.000221802
Kif21b	532.464	2.48862	0.516063	4.82233	1.41892e-06	0.000435674
Lyz1	269.103	2.46574	0.580364	4.2486	2.15106e-05	0.00366934
Ccl6	278.337	2.42397	0.607794	3.98814	6.65927e-05	0.00823897
Phospho1	1617.69	2.40565	0.391277	6.14821	7.83645e-10	9.76004e-07
Fos	634.226	2.33123	0.487932	4.77778	1.77244e-06	0.000515654
Kif17	1786.17	2.28096	0.390767	5.83713	5.3109e-09	5.22201e-06
H2-Eb1	571.6	2.2448	0.539825	4.15838	3.20508e-05	0.00479019
1700024P04Rik	1825.21	2.20496	0.411959	5.35238	8.68028e-08	5.4055e-05
Fscn3	656.277	2.2034	0.461412	4.77533	1.79411e-06	0.000515654
Grin2d	1145.8	2.17776	0.414335	5.25604	1.4719e-07	7.85656e-05
Klk1b8	454.853	2.17388	0.492081	4.41772	9.97485e-06	0.00200376
Gstt4	985.836	2.16184	0.41786	5.1736	2.2963e-07	0.000109999
Fam214b	1505.69	2.11519	0.420783	5.02679	4.98766e-07	0.000198254
Nrxn1	1545.63	2.08808	0.458959	4.5496	5.37491e-06	0.00118134
Rplp1	5911.63	2.08511	0.360162	5.78937	7.06512e-09	5.99957e-06
Ndufa13	5634.66	2.0638	0.387804	5.32175	1.02774e-07	6.19364e-05
H2-Aa	661.727	2.0287	0.464924	4.36352	1.27989e-05	0.00243683
Actg2	638.578	2.01072	0.457384	4.39614	1.10194e-05	0.002167
Retnla	638.372	1.99248	0.456828	4.36157	1.29133e-05	0.00243683
Mlf1	1108.46	1.99048	0.414209	4.80548	1.54378e-06	0.000465177
Orai1	523.884	1.97614	0.475989	4.15166	3.30066e-05	0.00481741
Sh3rf2	1021.87	1.96371	0.421663	4.65706	3.20752e-06	0.000809769
Minos1	510.272	1.96002	0.47532	4.12358	3.73028e-05	0.0053607
Cd74	2781.78	1.93851	0.375521	5.16218	2.44089e-07	0.000114002
Morn2	763.677	1.89917	0.473881	4.0077	6.1312e-05	0.00779205
Abi3	1760.06	1.89522	0.38405	4.93484	8.02161e-07	0.000282754
Pwwp2b	2268.66	1.74441	0.381508	4.57239	4.82188e-06	0.00108533
Paqr9	1571.47	1.73668	0.390196	4.45078	8.55575e-06	0.00177598
Tmem53	3702.47	1.58705	0.37045	4.28412	1.83461e-05	0.0032334
Rpl32	1329.88	1.56475	0.396193	3.94947	7.83244e-05	0.00932011
Actrt2	1574.08	1.55946	0.39693	3.92881	8.53676e-05	0.00990582
Clpb	6500.08	1.51863	0.365051	4.16004	3.18189e-05	0.00479019
Tnp1	10368.4	1.42736	0.35632	4.00585	6.17938e-05	0.00780021
Calr	1994.93	-1.52673	0.385354	-3.9619	7.43555e-05	0.00902037
Serpine2	1363.68	-1.64389	0.387014	-4.24762	2.16051e-05	0.00366934
Tmed3	950.901	-1.75485	0.419665	-4.18154	2.89536e-05	0.00450759
Cyb561	2557.17	-1.75923	0.375587	-4.68394	2.81406e-06	0.000751032
Glb1l2	700.819	-1.80703	0.426476	-4.23713	2.26391e-05	0.00374287
Inmt	909.826	-1.84228	0.404053	-4.55951	5.12722e-06	0.00114032
Slc7a15	537.812	-1.94125	0.449078	-4.32274	1.54105e-05	0.00285049
Hspa5	2347.55	-1.95124	0.381175	-5.119	3.07163e-07	0.000133452
Scd2	692.082	-1.97746	0.422966	-4.67522	2.93633e-06	0.000772628
Ces5a	2430.43	-2.02084	0.422951	-4.77795	1.77087e-06	0.000515654
Gsn	907.632	-2.03548	0.515003	-3.95236	7.73838e-05	0.00926721
Penk	698.363	-2.04743	0.464639	-4.4065	1.05054e-05	0.0020879
Ly6e	6066.81	-2.05276	0.35796	-5.73462	9.77337e-09	7.93853e-06
Adam7	3092.82	-2.0773	0.415129	-5.00399	5.61549e-07	0.00021856
Rpl29	267.473	-2.08905	0.522074	-4.00144	6.29585e-05	0.0078939
Neu1	434.834	-2.10657	0.490571	-4.29412	1.75385e-05	0.00316699
Slc1a1	514.745	-2.13858	0.449363	-4.75913	1.94428e-06	0.00055035
H1f0	267.276	-2.15142	0.543473	-3.95864	7.53769e-05	0.00908511
C030037D09Rik	249.115	-2.17884	0.540357	-4.03222	5.52529e-05	0.00725332
Slc7a4	978.235	-2.1868	0.414962	-5.26988	1.36512e-07	7.57084e-05
Epcam	443.233	-2.23832	0.530727	-4.21746	2.47069e-05	0.00399271
Cd24a	649.738	-2.24439	0.456248	-4.91923	8.6885e-07	0.000295124
Ly6f	918.76	-2.25223	0.452252	-4.98003	6.35733e-07	0.000232878
Perp	254.99	-2.31484	0.546021	-4.23948	2.24041e-05	0.00374086
Ltf	1155.07	-2.36916	0.466867	-5.07459	3.88336e-07	0.00016122
Rpsa	192.12	-2.37168	0.585025	-4.05399	5.03519e-05	0.00686624
Ch25h	490.208	-2.37848	0.519492	-4.57848	4.6836e-06	0.00108533
Fuca2	217.566	-2.38178	0.56631	-4.20579	2.60172e-05	0.0041543
Cers5	173.78	-2.40674	0.607472	-3.9619	7.43569e-05	0.00902037
Slc31a1	174.416	-2.43118	0.601111	-4.04449	5.2438e-05	0.00699748
Igfbp7	330.508	-2.43955	0.492098	-4.95746	7.14225e-07	0.000256599
Ces1d	337.123	-2.55874	0.505072	-5.06609	4.06078e-07	0.000164921
Prom2	2297.22	-2.56209	0.39572	-6.47452	9.51141e-11	1.61538e-07
Ctla2a	320.262	-2.57161	0.606619	-4.23925	2.24267e-05	0.00374086
Cldn7	160.876	-2.59373	0.618486	-4.19368	2.74466e-05	0.00430889
Pi16	243.287	-2.64132	0.536207	-4.92594	8.3956e-07	0.000290457
Col18a1	135.756	-2.7353	0.666454	-4.10426	4.05613e-05	0.00574065
Pik3r2	141.201	-2.75349	0.641396	-4.29297	1.76302e-05	0.00316699
Cdh1	199.607	-2.7643	0.582683	-4.74408	2.09451e-06	0.000584024
Bgn	268.963	-2.80726	0.541256	-5.18656	2.14209e-07	0.000105312
Cldn14	125.729	-2.84764	0.706993	-4.02782	5.62965e-05	0.00725332
Col1a1	142.363	-2.95346	0.692532	-4.26472	2.00152e-05	0.00349461
Tacstd2	650.955	-2.96363	0.431238	-6.87238	6.31391e-12	1.47446e-08
Enpp5	584.249	-2.97629	0.495668	-6.0046	1.91805e-09	2.23956e-06
1810026J23Rik	158.757	-3.00192	0.617567	-4.86088	1.16867e-06	0.000383036
Slc46a2	95.1308	-3.06856	0.780764	-3.9302	8.48759e-05	0.00990582
Mbd1	119.555	-3.07267	0.704379	-4.36224	1.28739e-05	0.00243683
Tmem104	101.041	-3.09884	0.742702	-4.17239	3.01419e-05	0.00461567
Gpnmb	864.473	-3.1065	0.408418	-7.60617	2.8233e-14	1.0549e-10
Gpr56	231.07	-3.13171	0.547977	-5.71504	1.09679e-08	8.53759e-06
F13a1	95.7669	-3.19916	0.790988	-4.04451	5.24333e-05	0.00699748
Spint1	146.731	-3.22438	0.690748	-4.66796	3.04207e-06	0.000778519
Glrp1	86.2478	-3.30043	0.775054	-4.25833	2.05961e-05	0.00356275
Pik3c3	120.045	-3.32221	0.726293	-4.5742	4.78054e-06	0.00108533
Tmem30b	153.57	-3.33716	0.633456	-5.26818	1.37784e-07	7.57084e-05
Traf3	67.212	-3.42559	0.849821	-4.03095	5.55512e-05	0.00725332
Foxi1	295.691	-3.43705	0.592525	-5.80068	6.60484e-09	5.87579e-06
Gm14420	66.2406	-3.44779	0.855896	-4.02828	5.61859e-05	0.00725332
Cd248	142.561	-3.476	0.675782	-5.14367	2.69419e-07	0.000122763
Svs1	300.469	-3.59527	0.562159	-6.39547	1.6005e-10	2.49171e-07
Slc26a3	69.2436	-3.62707	0.886798	-4.09007	4.31241e-05	0.00605748
Adra2c	97.1019	-3.72138	0.832917	-4.46788	7.89985e-06	0.0016771
Mfsd6l	53.1564	-4.054	0.985212	-4.11485	3.87431e-05	0.00552517
6330403K07Rik	89.9186	-4.14975	0.796046	-5.21295	1.85857e-07	9.38425e-05
Edn3	107.298	-4.16361	0.732747	-5.68219	1.32977e-08	9.93713e-06
Igfbp2	42.4748	-4.30503	1.06357	-4.0477	5.1723e-05	0.00699748
Trpm3	48.7524	-4.3205	0.996815	-4.3343	1.46223e-05	0.00273174
Wnt5a	52.4917	-4.3759	1.08798	-4.02205	5.7693e-05	0.00738234
Ctgf	104.908	-4.43574	0.814711	-5.44456	5.19337e-08	3.46509e-05
Wnk4	120.799	-4.66976	0.740081	-6.3098	2.79401e-10	4.0152e-07
Notch3	61.3027	-4.79309	0.903722	-5.30372	1.13467e-07	6.62437e-05
Gli3	31.4716	-5.14029	1.23177	-4.17308	3.00504e-05	0.00461567
Gm20594	164.733	-5.49486	0.654604	-8.39417	4.69198e-17	4.38278e-13
Zfp90	31.213	-5.8038	1.30523	-4.44657	8.72512e-06	0.00179124
Avpr1a	29.3316	-6.19702	1.38947	-4.45999	8.19622e-06	0.00172047
Prrt3	42.5055	-6.20181	1.13448	-5.46663	4.58674e-08	3.17369e-05
Inhbb	31.8287	-6.30908	1.37898	-4.57516	4.75851e-06	0.00108533
Mocs1	31.0195	-7.24665	1.41147	-5.13411	2.83487e-07	0.000126098
Gm13003	25.9055	-7.51477	1.64204	-4.57649	4.72854e-06	0.00108533
BC048679	301.727	-7.8529	0.594742	-13.2039	8.33336e-40	1.55684e-35
Zfp108	15.0096	-9.17941	2.29638	-3.99735	6.40568e-05	0.00797806
AI427809	16.5465	-9.80089	2.27315	-4.31159	1.62088e-05	0.00296875
Rps18	132.383	-9.88276	1.22387	-8.075	6.74786e-16	4.20212e-12
Lrrc15	19.8559	-10.0639	2.15569	-4.66853	3.03356e-06	0.000778519
Cd276	22.3378	-10.2339	2.08841	-4.90032	9.56803e-07	0.000319196
Azgp1	73.6979	-10.479	1.6903	-6.1995	5.6643e-10	7.5586e-07
