# Supplementary material for: Polycomb protein SCML2 mediates paternal epigenetic inheritance through sperm chromatin
Source: Nucleic Acids Res. 2023 Jun 7;51(13):6668–83. doi: 10.1093/nar/gkad479 (PMC10359620; doi:10.1093/nar/gkad479)
Supplement: gkad479_Supplemental_Files [file gkad479_supplemental_files.zip › Supplementary_Dataset_3.xlsx]

## Sheet: 2-cell
List of differentially expressed genes in Scml2-KO-F1 2-cell embryos
	baseMean	log2FoldChange	lfcSE	stat	pvalue	padj
Gm43465	446.378	-9.95191	3.46509	2.87205	0.00407818	0.288511
Gm19368	8.79145	-6.59224	2.00961	3.28035	0.00103677	0.124373
Gm18584	6.6537	-6.18638	2.17544	2.84374	0.00445867	0.303701
Rab9b-ps1	5.86823	-6.00524	2.19981	2.72989	0.00633552	0.372862
Amdhd1	5.82498	-5.9951	2.14933	2.78929	0.0052823	0.335083
Gm47894	5.02509	-5.78274	2.21255	2.61361	0.00895901	0.456185
Vmn1r37	5.02509	-5.78274	2.21255	2.61361	0.00895901	0.456185
Gm35392	10.8349	-4.45551	1.57164	2.83495	0.00458322	0.307496
Gm24265	600.781	-4.17571	0.221647	18.8394	3.58784e-79	1.49075e-74
Snord22	46.7469	-4.17489	0.700421	5.96055	2.51388e-09	1.04452e-05
Gm20546	20.9668	-2.8696	0.985223	2.91264	0.00358387	0.268865
Rtl1	24.1818	-2.31868	0.829707	2.79458	0.00519671	0.332618
Ptgs2	37.6542	-2.28186	0.697078	3.27346	0.00106238	0.12576
Gm43699	28.2825	-2.16265	0.789234	2.74019	0.00614041	0.367238
Grap2	39.9072	-1.80629	0.612515	2.94897	0.0031883	0.251129
Sall1	68.6301	-1.41656	0.483173	2.93178	0.00337028	0.258985
Myof	89.6794	-1.18015	0.40572	2.90877	0.00362852	0.269224
Olfr1425	157.904	-1.15961	0.308738	3.75598	0.000172666	0.0360897
Snora75	121.059	-1.14642	0.418471	2.73954	0.00615244	0.367238
Kat2b	127.828	1.04151	0.345091	-3.01808	0.0025438	0.221119
Capn11	97.2129	1.14455	0.398137	-2.87478	0.00404311	0.287656
Adam33	85.1121	1.30415	0.423782	-3.07742	0.00208804	0.194336
Calml4	80.1611	1.31847	0.427171	-3.08652	0.00202516	0.192994
Esx1	64.1341	1.37575	0.51547	-2.66892	0.00760949	0.41276
Mdga1	47.566	1.63996	0.572234	-2.8659	0.00415828	0.292346
Gm42887	61.9961	1.77974	0.617057	-2.88423	0.0039237	0.28452
Pcdhac2	32.4782	1.99555	0.686996	-2.90475	0.00367548	0.269994
Myh6	46.7805	2.01341	0.630178	-3.19499	0.00139836	0.150914
Slc35d3	27.7768	2.02944	0.786654	-2.57984	0.0098847	0.480821
Mgat5b	24.4869	2.1467	0.795088	-2.69995	0.00693501	0.388866
Ephx3	26.414	2.16898	0.819697	-2.64607	0.00814319	0.42667
Arrb1	80.7105	2.30514	0.476138	-4.84132	1.28982e-06	0.00114026
Alox12b	28.7419	2.45389	0.796995	-3.07893	0.00207748	0.193976
Tsku	13.0748	2.95922	1.14387	-2.58703	0.00968075	0.47528
Cldn5	13.5692	2.99547	1.15233	-2.59949	0.00933616	0.464864
Gm12614	14.5843	3.77364	1.29499	-2.91402	0.00356803	0.268865
Rbp3	21.6125	4.36917	1.05783	-4.1303	3.62295e-05	0.0124285
Gm50474	5.11037	5.7941	2.20686	-2.6255	0.00865219	0.447694
Man2b2	5.36473	5.87334	2.19508	-2.67569	0.00745756	0.40839
Gm6343	5.87635	5.99988	2.11258	-2.84007	0.00451035	0.304724
B230206L02Rik	5.96832	6.02851	2.15754	-2.79416	0.0052034	0.332618
Klra2	6.42173	6.1309	2.07507	-2.95454	0.00313131	0.249245

## Sheet: Blastocyst
List of differentially expressed genes in Scml2-KO-F1 blastocyst embryos
	baseMean	log2FoldChange	lfcSE	stat	pvalue	padj
Gm5891	12.7242	-20.9045	3.22887	6.47424	9.52901e-11	5.02122e-06
Gm14800	4.68731	-5.71787	1.84264	3.10308	0.0019152	0.290834
G630064G18Rik	4.38918	-5.63345	1.66961	3.37412	0.000740518	0.212169
Gm32105	3.87681	-5.45542	1.72912	3.15503	0.00160482	0.273672
Gm16248	6.24461	-5.39334	1.40416	3.84096	0.000122553	0.117969
4930477E14Rik	3.73995	-5.39236	1.91623	2.81405	0.00489214	0.392359
Tpi-rs10	3.64045	-5.34139	1.78129	2.9986	0.00271219	0.329357
Ighv8-3	3.4818	-5.30016	1.78324	2.97221	0.00295665	0.340143
1810012K16Rik	5.86568	-5.29255	1.43198	3.69598	0.000219042	0.142496
Gm24217	3.46508	-5.2906	1.82115	2.90508	0.00367156	0.362879
Gm23121	3.4387	-5.28189	1.93699	2.72685	0.00639427	0.420649
Gm12656	3.39383	-5.26314	1.99005	2.64473	0.0081757	0.442777
Gm48078	3.19849	-5.16337	1.80265	2.86432	0.00417901	0.374847
Gm25035	2.95483	-5.0643	1.70413	2.97179	0.00296071	0.340143
Gm37678	7.30544	-4.88699	1.59188	3.06995	0.00214093	0.302529
Gm41561	2.50856	-4.81472	1.7616	2.73315	0.00627311	0.419756
Gm26834	4.00479	-4.7301	1.69997	2.78246	0.0053948	0.401383
Gm15938	7.19296	-4.25484	1.36148	3.12517	0.00177705	0.283756
Gm19427	6.75657	-4.19745	1.32387	3.17059	0.00152128	0.263257
Gm37568	4.36373	-4.136	1.5461	2.67513	0.00747009	0.435607
Gm5291	6.0568	-4.03522	1.33546	3.02159	0.00251448	0.325548
1810058N15Rik	5.85925	-3.96132	1.38534	2.85947	0.00424354	0.378358
Gm44270	9.45626	-3.94241	1.14351	3.44764	0.000565513	0.204732
Gm26394	3.6703	-3.85078	1.48943	2.58541	0.00972633	0.457698
Olfr908	7.19228	-3.84592	1.28201	2.99991	0.00270056	0.329357
Gm8050	4.97	-3.7115	1.44004	2.57735	0.009956	0.460648
Zfp784	6.40004	-3.69643	1.34965	2.73882	0.00616603	0.417062
Gm48699	12.4391	-3.64995	0.992789	3.67646	0.000236493	0.149218
Gm45344	18.6831	-3.41601	0.806107	4.23766	2.25862e-05	0.0848696
Gm6489	5.19371	-3.34185	1.2228	2.73294	0.00627714	0.419756
Gm39271	5.07778	-3.33303	1.27898	2.606	0.00916068	0.448329
C430039J16Rik	7.66279	-3.33079	1.13771	2.92762	0.00341568	0.353031
Gm43732	6.30428	-3.31167	1.0926	3.03099	0.00243757	0.319515
Gm49911	13.5218	-3.29293	0.899928	3.65911	0.000253096	0.154641
Rab11fip4os2	15.6088	-3.13822	0.876894	3.57879	0.000345194	0.174582
BC049739	8.86144	-3.11693	1.13657	2.74239	0.0060993	0.414652
Gm12941	6.50097	-3.09196	1.18522	2.60877	0.0090868	0.448329
Gm6934	14.4075	-3.0225	0.949991	3.18161	0.00146461	0.260769
Mos	7.31919	-3.01142	1.12119	2.68591	0.00723326	0.431653
Gm44462	18.0297	-2.97868	0.89015	3.34627	0.00081907	0.212169
Foxq1	15.9168	-2.96008	0.919487	3.21928	0.00128515	0.250624
Gm29036	13.8726	-2.93902	0.781366	3.76139	0.000168974	0.13094
Gm22485	6.51614	-2.8315	1.02158	2.77169	0.00557655	0.403925
Gm43400	10.3342	-2.81363	0.862432	3.26244	0.00110457	0.23279
Mir466b-3	7.82431	-2.74986	1.05695	2.6017	0.00927643	0.448329
Tmem262	14.3208	-2.72635	0.797877	3.41701	0.000633137	0.211155
Ube2dnl1	9.36034	-2.71696	1.04564	2.59838	0.00936655	0.449702
Gm49875	8.10771	-2.69776	0.902021	2.9908	0.0027825	0.332474
Spem1	9.3389	-2.69013	1.0153	2.64959	0.00805887	0.440567
Dynlt1c	12.8218	-2.60385	0.882378	2.95095	0.00316799	0.349235
Gm21941	8.9005	-2.57373	0.987792	2.60554	0.00917307	0.448329
Gm12844	22.9995	-2.56898	0.980307	2.62059	0.00877769	0.444491
Gm47761	13.9161	-2.56723	0.954386	2.68993	0.0071466	0.429768
Gm26736	23.5717	-2.49813	0.730333	3.42054	0.00062498	0.211107
Gm16066	13.1932	-2.49525	0.828631	3.0113	0.00260135	0.327608
Gm20468	11.2216	-2.4835	0.943261	2.63288	0.00846638	0.444176
Gm45120	33.9307	-2.46362	0.612607	4.02154	5.7818e-05	0.0977769
Gm2531	16.8325	-2.45385	0.691782	3.54714	0.000389433	0.180007
Smim22	28.0819	-2.44319	0.60523	4.03679	5.41868e-05	0.0977769
Gm9595	11.0419	-2.37182	0.912006	2.60066	0.00930447	0.448329
Gm44371	11.307	-2.36657	0.847935	2.79098	0.00525483	0.399505
Olfr450	40.7269	-2.35772	0.813065	2.89979	0.00373412	0.364381
Gm24539	8.94844	-2.34499	0.891335	2.63088	0.00851651	0.444176
Mir290a	16.1874	-2.32745	0.794351	2.93001	0.00338954	0.353031
Gm16559	20.1363	-2.30453	0.796167	2.89453	0.00379727	0.365134
Gm11841	15.8931	-2.30052	0.766845	2.99998	0.00270001	0.329357
Gm17477	21.8734	-2.29584	0.589007	3.89781	9.7067e-05	0.102297
Gm28155	16.1592	-2.25623	0.732632	3.07962	0.00207268	0.300574
Gm4432	11.9422	-2.24642	0.822998	2.72956	0.00634194	0.420649
4931413K12Rik	28.1407	-2.24548	0.572808	3.92013	8.85015e-05	0.101385
Gm44627	12.2468	-2.24166	0.869495	2.57812	0.00993388	0.460648
Gm14408	12.8695	-2.23911	0.78473	2.85335	0.00432603	0.380024
Gm44249	37.1854	-2.23416	0.540375	4.13446	3.55785e-05	0.0848696
Gm43247	14.0195	-2.23366	0.678442	3.29234	0.000993575	0.230641
Hist1h2bq	26.8472	-2.14265	0.803713	2.66594	0.0076774	0.437276
Gm45403	12.2172	-2.13358	0.814852	2.61836	0.00883527	0.444491
Gm9131	40.0919	-2.07163	0.64585	3.20761	0.00133845	0.250624
Gm22343	13.4178	-2.03931	0.749999	2.71908	0.00654628	0.423713
Gm43482	42.8767	-2.03363	0.521197	3.90185	9.54611e-05	0.102297
AU019990	32.0606	-2.02051	0.734361	2.75139	0.00593435	0.411996
Gm20760	65.4953	-2.01987	0.537668	3.75672	0.000172157	0.131473
Gm43072	70.9908	-1.99528	0.476359	4.1886	2.80682e-05	0.0848696
Zfp781	22.0545	-1.98217	0.750094	2.64256	0.00822817	0.442777
Gm19353	10.8237	-1.98182	0.755729	2.62239	0.00873151	0.444491
Eldr	41.6354	-1.93383	0.530718	3.64379	0.000268654	0.160869
Gm13256	21.9371	-1.90286	0.61748	3.08166	0.00205851	0.300474
Chtf8	13.2278	-1.87901	0.711221	2.64195	0.00824314	0.442777
Gm26688	31.0357	-1.86753	0.544792	3.42798	0.000608093	0.210808
A330040F15Rik	15.5361	-1.84906	0.627427	2.94705	0.00320818	0.351459
Gm6802	39.115	-1.84795	0.564897	3.2713	0.00107054	0.23279
Ifnk	38.6992	-1.83114	0.68894	2.65791	0.00786258	0.438282
2310039H08Rik	34.637	-1.79844	0.653885	2.7504	0.00595231	0.412156
Gm13123	24.625	-1.78941	0.659486	2.71335	0.00666074	0.424887
Gm45073	143.936	-1.77909	0.451097	3.94393	8.01562e-05	0.101385
Isg20	13.2079	-1.77382	0.652929	2.71671	0.00659335	0.424018
Gm20541	75.2526	-1.75731	0.57093	3.07799	0.00208403	0.300574
Platr16	36.5938	-1.75544	0.560742	3.13058	0.00174464	0.28028
Dpm1	45.6845	-1.74757	0.482623	3.62099	0.00029348	0.166287
Gm50010	24.2539	-1.73406	0.615035	2.81945	0.00481059	0.391471
Gm47061	53.1569	-1.72904	0.542814	3.18533	0.00144591	0.260037
Tsx	30.5068	-1.72261	0.571414	3.01464	0.00257283	0.327608
4933416M07Rik	18.6015	-1.72173	0.613685	2.80556	0.00502297	0.398521
1700019L13Rik	305.318	-1.72058	0.369745	4.65343	3.26452e-06	0.0245744
Gm20508	24.7395	-1.7179	0.651895	2.63524	0.00840788	0.444176
Ino80dos	63.4716	-1.7077	0.457877	3.72961	0.000191779	0.136562
Prr18	30.7604	-1.70387	0.601402	2.83317	0.00460891	0.385495
Gm43773	34.4405	-1.69478	0.554469	3.05658	0.00223876	0.306414
Ppp1r35	40.4731	-1.69262	0.532571	3.17821	0.0014819	0.261161
Gm28447	28.366	-1.69229	0.646485	2.61768	0.00885302	0.444491
Platr31	25.1805	-1.6708	0.598399	2.79212	0.00523637	0.399505
Gm14413	38.0948	-1.66444	0.613875	2.71137	0.00670059	0.424887
Gm43980	202.598	-1.64407	0.306942	5.35628	8.49524e-08	0.00223824
Gm20762	98.6186	-1.63424	0.532348	3.06987	0.00214149	0.302529
Gm43080	57.579	-1.62831	0.449245	3.62455	0.000289463	0.165793
Hoxd4	24.8552	-1.62823	0.613392	2.65447	0.00794321	0.438282
Fgfrl1	56.6323	-1.62711	0.609132	2.6712	0.00755803	0.436692
Gm12940	85.3378	-1.6186	0.414266	3.90714	9.33933e-05	0.102297
Gm26917	206024	-1.60092	0.335683	4.76915	1.85009e-06	0.0198484
Gm48735	44.1417	-1.58719	0.506419	3.13414	0.00172358	0.28028
Gm48412	36.764	-1.58215	0.531681	2.97575	0.00292273	0.338012
Vim	70.4768	-1.58205	0.584144	2.70832	0.00676246	0.425623
Gm43759	21.1362	-1.5789	0.58517	2.69819	0.00697179	0.428944
Cib2	106.836	-1.5719	0.380788	4.12802	3.65892e-05	0.0848696
Gm37795	53.6826	-1.57153	0.524783	2.99462	0.00274787	0.330441
Gm13230	288.41	-1.5702	0.499947	3.14074	0.00168521	0.280128
Gm20476	27.1864	-1.56948	0.597978	2.62465	0.00867387	0.444491
Nnat	35.9945	-1.5683	0.538712	2.9112	0.00360044	0.359321
Gm14401	360.63	-1.56581	0.331326	4.7259	2.29094e-06	0.0201198
5330411J11Rik	69.7471	-1.55995	0.469027	3.32592	0.000881276	0.219047
Plau	101.027	-1.55844	0.531383	2.9328	0.00335919	0.352629
2410024N13Rik	178.546	-1.55829	0.388795	4.00801	6.12335e-05	0.0977769
Gm6478	34.3905	-1.55619	0.484603	3.21127	0.0013215	0.250624
Adh1	1151.31	-1.55612	0.46178	3.36983	0.000752153	0.212169
Gnasas1	104.46	-1.54237	0.414784	3.71848	0.000200426	0.136946
Gm1821	379.523	-1.54157	0.50311	3.06407	0.00218346	0.303896
Tmem198b	37.6388	-1.53205	0.52807	2.90122	0.00371717	0.3634
Gm1976	108.806	-1.50577	0.439796	3.42378	0.00061756	0.211107
Chad	77.9107	-1.50297	0.433047	3.47069	0.000519121	0.196795
Gm37159	70.7555	-1.50265	0.42112	3.56823	0.000359395	0.174582
Gm48691	87.6254	-1.49682	0.381152	3.92711	8.59737e-05	0.101385
6720427I07Rik	178.797	-1.49419	0.378555	3.9471	7.91049e-05	0.101385
Spry2	273.341	-1.48731	0.452184	3.28917	0.00100483	0.231215
Sparc	889.208	-1.47374	0.439849	3.35056	0.000806488	0.212169
Glrb	50.9974	-1.46487	0.513131	2.85478	0.00430672	0.380024
Gm45266	88.3978	-1.46412	0.436963	3.35068	0.000806141	0.212169
Cd74	66.5618	-1.46291	0.542463	2.69679	0.00700123	0.429357
Appbp2os	51.4536	-1.45937	0.416556	3.50342	0.000459327	0.190581
Gm21781	76.2295	-1.45843	0.38624	3.77596	0.000159392	0.130877
E230020D15Rik	247.19	-1.44476	0.393134	3.67498	0.00023787	0.149218
Tubb2a	120.605	-1.44258	0.542785	2.65774	0.00786659	0.438282
Dock11	120.206	-1.44098	0.398741	3.61382	0.000301723	0.167468
Dmac2l	52.3229	-1.44072	0.451114	3.19368	0.00140471	0.255241
Zfp970	187.81	-1.44055	0.366829	3.92703	8.60023e-05	0.101385
Col4a2	1007.94	-1.4268	0.461861	3.08925	0.00200664	0.297017
Spaca6	195.68	-1.42194	0.318234	4.46822	7.88734e-06	0.051952
Gm43323	214.703	-1.41797	0.382875	3.70349	0.00021265	0.14184
BC065397	71.5293	-1.41038	0.415884	3.39127	0.000695683	0.212169
Ttc30b	99.8874	-1.40254	0.516682	2.7145	0.00663751	0.424687
Gm16982	61.7285	-1.40186	0.539392	2.59896	0.00935063	0.449564
Gm6501	25.3371	-1.39677	0.531096	2.62998	0.00853892	0.444176
Zfp988	196.801	-1.39405	0.485089	2.87381	0.00405553	0.373245
Rbmx	348.562	-1.38493	0.333287	4.15537	3.24758e-05	0.0848696
Cars	724.214	-1.37624	0.288789	4.76555	1.88337e-06	0.0198484
Gm26981	55.8592	-1.36624	0.448918	3.0434	0.00233922	0.313193
Ankle1	92.2781	-1.36306	0.420911	3.23836	0.0012022	0.245537
Il17d	71.6411	-1.36106	0.380017	3.58157	0.000341535	0.174582
Fam189a2	183.875	-1.35903	0.392353	3.46379	0.000532621	0.197391
1010001N08Rik	119.075	-1.35698	0.396488	3.42249	0.000620514	0.211107
Gm527	47.7847	-1.35629	0.48374	2.80376	0.0050511	0.398521
Zfp640	126.834	-1.35526	0.358642	3.77887	0.00015754	0.130877
Praf2	101.69	-1.34911	0.487109	2.76963	0.00561204	0.404834
Neat1	2763.46	-1.33999	0.360188	3.72027	0.000199013	0.136946
Zfp97	159.454	-1.33993	0.36421	3.67901	0.000234141	0.149218
Gm9027	39.5606	-1.33789	0.438534	3.05083	0.00228209	0.309929
Gm43011	83.6943	-1.33461	0.332429	4.01473	5.95129e-05	0.0977769
Lpcat1	556.77	-1.32676	0.342543	3.87326	0.00010739	0.110957
Platr20	49.3786	-1.32561	0.448206	2.95759	0.00310053	0.345439
Gm21411	266.69	-1.3235	0.404276	3.27376	0.00106125	0.23279
Gm42611	67.9908	-1.31817	0.44892	2.93631	0.00332139	0.352629
Snx18	339.937	-1.31749	0.333424	3.95139	7.76975e-05	0.101385
Gm33248	92.0475	-1.31571	0.4985	2.63935	0.00830663	0.443071
Gm14780	36.9256	-1.31462	0.480807	2.73418	0.00625353	0.419241
Nlrp12	516.65	-1.31143	0.329503	3.98003	6.89056e-05	0.100379
P4ha1	477.925	-1.3103	0.390477	3.35563	0.000791831	0.212169
Tspan1	89.7753	-1.30798	0.469851	2.78382	0.00537222	0.401383
9230112E08Rik	34.4886	-1.3054	0.506061	2.57952	0.00989365	0.460648
Zfp946	86.8529	-1.30467	0.413081	3.15839	0.00158642	0.271412
9930017N22Rik	80.6883	-1.29802	0.369465	3.51323	0.000442693	0.185137
Zfp712	57.9949	-1.29692	0.492948	2.63095	0.00851463	0.444176
Zfp989	77.1901	-1.29271	0.383963	3.36676	0.000760563	0.212169
Pts	85.8235	-1.29027	0.470404	2.74291	0.0060898	0.414652
Gm43775	151.489	-1.28797	0.379217	3.39639	0.000682807	0.212169
Gm6254	48.1029	-1.28581	0.456784	2.81491	0.00487906	0.392359
Gm2381	793.072	-1.27955	0.379432	3.37227	0.000745511	0.212169
Ckap4	335.347	-1.27627	0.45673	2.79437	0.00520006	0.399505
Platr25	568.892	-1.27116	0.302533	4.20174	2.64869e-05	0.0848696
BC046401	49.8987	-1.25009	0.473876	2.63801	0.00833948	0.443652
Uhrf1	1253.62	-1.24943	0.382361	3.26767	0.00108437	0.23279
Tcp11l2	34.3635	-1.24895	0.461032	2.70902	0.00674821	0.425623
Sptbn1	4677.35	-1.24683	0.35676	3.49488	0.000474274	0.190749
Ccne2	161.452	-1.24631	0.419606	2.97018	0.00297626	0.340143
Pstpip1	79.3398	-1.2445	0.386526	3.2197	0.00128324	0.250624
Gm17768	439.959	-1.2387	0.299826	4.1314	3.60565e-05	0.0848696
Dclre1c	367.993	-1.23644	0.293963	4.2061	2.5981e-05	0.0848696
Zfp931	101.268	-1.23618	0.415042	2.97843	0.00289728	0.337418
Gm47585	48.1087	-1.23123	0.470329	2.61781	0.00884965	0.444491
Gm48353	49.2976	-1.23058	0.445177	2.76425	0.00570545	0.407375
Gm12174	56.3381	-1.22974	0.431878	2.84742	0.00440755	0.380024
Tmem222	155.501	-1.22109	0.469022	2.60347	0.00922845	0.448329
Crocc	480.476	-1.21637	0.452527	2.68796	0.00718908	0.429833
Gm42748	72.0396	-1.21216	0.333257	3.6373	0.000275508	0.161307
Slc25a40	286.539	-1.21117	0.290825	4.16461	3.1188e-05	0.0848696
Smc1b	113.608	-1.20302	0.447153	2.6904	0.00713673	0.429768
Slc35b3	101.917	-1.18716	0.342586	3.46529	0.000529656	0.197391
Gm44187	40.9878	-1.17979	0.448907	2.62815	0.00858514	0.444491
Gm40918	81.832	-1.17438	0.423282	2.77445	0.00552943	0.403925
Sox17	211.8	-1.17415	0.434369	2.70311	0.00686932	0.428944
C330024D21Rik	89.1908	-1.17381	0.393722	2.9813	0.00287025	0.336849
Rbm14	237.065	-1.17313	0.32788	3.57792	0.00034634	0.174582
Itga1	148.283	-1.17171	0.419716	2.79166	0.0052438	0.399505
Gm10479	59.1935	-1.16843	0.443521	2.63444	0.00842774	0.444176
Zfp939	74.8247	-1.16033	0.424699	2.73212	0.00629291	0.41994
Serpinb9b	257.19	-1.1575	0.357581	3.23704	0.00120778	0.245724
Znrf1	141.666	-1.1559	0.324392	3.56329	0.000366232	0.174582
Lamb1	3200.07	-1.15518	0.331519	3.48452	0.000493019	0.193244
P2ry13	193.454	-1.15261	0.390256	2.95348	0.00314217	0.348576
Gm45902	134.838	-1.14994	0.370253	3.10583	0.00189748	0.290834
Ccnh	526.81	-1.14603	0.283787	4.03837	5.3825e-05	0.0977769
Gm20707	74.4536	-1.1444	0.392196	2.91793	0.00352361	0.356378
Svil	520.795	-1.14412	0.355513	3.21822	0.00128987	0.250624
Zgrf1	421.009	-1.14411	0.30113	3.79939	0.000145051	0.1253
Zfp866	139.094	-1.14368	0.311518	3.67132	0.000241297	0.149587
Zfp982	261.571	-1.1426	0.334263	3.41828	0.000630192	0.211155
Zfp808	313.139	-1.13924	0.304011	3.74735	0.000178716	0.132637
Plod1	218.468	-1.13872	0.354174	3.21515	0.00130378	0.250624
Gm30363	61.1424	-1.13537	0.394015	2.88154	0.00395734	0.372127
Il11ra1	103.2	-1.1346	0.337835	3.35844	0.000783825	0.212169
Snhg5	404.936	-1.12759	0.322748	3.49371	0.000476365	0.190749
Alkbh2	91.9537	-1.12561	0.333064	3.37955	0.000726054	0.212169
Rasa1	968.287	-1.1252	0.318925	3.5281	0.000418553	0.181736
Vegfa	249.512	-1.11828	0.426548	2.62169	0.00874954	0.444491
Gm4349	88.0498	-1.11578	0.413362	2.69928	0.00694905	0.428944
Csf2ra	106.726	-1.11521	0.415937	2.6812	0.00733593	0.433363
Slc1a4	96.3518	-1.1152	0.381638	2.92214	0.00347635	0.355206
Endog	55.9481	-1.11389	0.405767	2.74515	0.00604824	0.414652
Gm45871	103.442	-1.11367	0.409948	2.7166	0.00659558	0.424018
2700099C18Rik	459.345	-1.11211	0.30555	3.63972	0.000272939	0.161307
Sntb1	87.4702	-1.10805	0.39096	2.83418	0.00459437	0.385495
Hist1h2an	316.338	-1.10801	0.415392	2.66739	0.00764428	0.437276
Nexmif	394.287	-1.10595	0.357838	3.09064	0.00199723	0.297017
Orc1	236.533	-1.10556	0.34414	3.21252	0.00131576	0.250624
Snhg20	94.0848	-1.10465	0.327039	3.37774	0.000730843	0.212169
Myc	144.354	-1.10433	0.39838	2.77204	0.00557054	0.403925
Gm36989	76.8638	-1.10391	0.338132	3.26473	0.0010957	0.23279
Gm42979	63.593	-1.10379	0.415704	2.65524	0.00792518	0.438282
Zfp397	262.674	-1.09722	0.300045	3.65686	0.000255319	0.154641
Macf1	14758.1	-1.09441	0.339895	3.21984	0.00128262	0.250624
Cox17	80.7426	-1.0917	0.367814	2.96807	0.00299677	0.340143
Fancc	130.852	-1.09017	0.407902	2.67262	0.00752615	0.436285
Rimbp3	88.282	-1.08989	0.342003	3.1868	0.00143857	0.259603
1810034E14Rik	67.4823	-1.08565	0.402091	2.70002	0.00693357	0.428944
Amdhd2	429.96	-1.07938	0.258621	4.17359	2.99842e-05	0.0848696
3830406C13Rik	60.4043	-1.07862	0.40955	2.63367	0.00844683	0.444176
Hist1h2bp	169.622	-1.07663	0.357108	3.01486	0.00257099	0.327608
Epc1	238.336	-1.07409	0.341285	3.14719	0.00164846	0.278686
Ppwd1	347.592	-1.0731	0.31896	3.36437	0.00076718	0.212169
Zfp346	164.877	-1.07253	0.357681	2.99855	0.00271266	0.329357
Myl12b	148.436	-1.06986	0.415183	2.57684	0.00997069	0.460648
Fancb	124.439	-1.06822	0.348754	3.06297	0.00219153	0.303896
Dleu2	569.363	-1.06803	0.387252	2.75798	0.00581597	0.408683
Exoc3	672.239	-1.0677	0.286	3.73323	0.000189039	0.136562
BC002059	206.991	-1.06387	0.350659	3.0339	0.00241411	0.31723
Tifab	148.019	-1.06217	0.339164	3.13173	0.00173781	0.28028
Dimt1	283.988	-1.06174	0.316269	3.35708	0.000787707	0.212169
Frmd4b	966.682	-1.05954	0.34812	3.04362	0.00233752	0.313193
Snhg12	116.946	-1.05769	0.329421	3.21074	0.00132394	0.250624
Leng8	490.191	-1.05374	0.282485	3.73024	0.000191297	0.136562
Mir17hg	110.4	-1.05315	0.396149	2.65846	0.00784976	0.438282
Cetn3	1339.31	-1.05251	0.35317	2.98019	0.00288071	0.337325
Gm13128	408.536	-1.05167	0.294562	3.57028	0.000356602	0.174582
Gm20342	291.542	-1.0511	0.375216	2.80132	0.00508934	0.398521
Fxn	77.4188	-1.05095	0.346373	3.03415	0.00241216	0.31723
Xndc1	55.5549	-1.04283	0.399145	2.61266	0.008984	0.447451
Airn	104.489	-1.04268	0.375218	2.77887	0.00545486	0.401819
Aldh18a1	597.305	-1.04267	0.337916	3.08559	0.00203151	0.299018
Gm9917	55.3225	-1.04167	0.397049	2.62352	0.00870266	0.444491
Slc7a5	430.813	-1.03865	0.384266	2.70294	0.00687285	0.428944
Gm3333	121.363	-1.03819	0.379367	2.73665	0.00620683	0.418129
Smtn	575.335	-1.03642	0.321574	3.22296	0.00126872	0.250624
Usp53	595.265	-1.03532	0.343861	3.01087	0.002605	0.327608
Chn1	114.768	-1.03407	0.310148	3.33413	0.000855668	0.215735
Gm15760	51.6194	-1.03289	0.369872	2.79256	0.00522923	0.399505
Hyls1	189.693	-1.0299	0.368759	2.79288	0.00522416	0.399505
Gm17816	55.7499	-1.02769	0.369656	2.78014	0.0054336	0.401568
Timm21	237.996	-1.02549	0.350078	2.92933	0.00339698	0.353031
Pofut1	220.26	-1.02443	0.312209	3.28124	0.00103353	0.23279
2410141K09Rik	140.912	-1.02079	0.338495	3.01567	0.00256409	0.327608
Cyb5d2	67.8628	-1.01892	0.393804	2.58739	0.00967063	0.457437
Dscc1	258.474	-1.01892	0.324029	3.14454	0.00166348	0.279158
Fbp2	2109.53	-1.01678	0.348806	2.91502	0.00355665	0.35766
Gm14399	135.608	-1.01579	0.309527	3.28174	0.00103169	0.23279
Pstk	188.967	-1.01493	0.268321	3.78254	0.000155237	0.130877
Acaa1a	260.046	-1.01401	0.301596	3.36215	0.000773381	0.212169
Cenph	384.072	-1.00668	0.299732	3.35862	0.000783328	0.212169
Gm17067	1043.09	-1.006	0.304064	3.30852	0.000937898	0.225778
Erlec1	207.624	-1.00598	0.298386	3.3714	0.000747881	0.212169
Trap1a	5694.22	-1.00348	0.291132	3.44681	0.000567253	0.204732
Fance	154.298	-1.00304	0.372382	2.69359	0.00706875	0.429768
Dcbld1	495.495	-1.00124	0.323909	3.09111	0.00199412	0.297017
Maz	197.951	-1.001	0.30624	3.26867	0.00108054	0.23279
Iars	1933.79	-1.00032	0.26541	3.76897	0.000163925	0.130877
Ezr	2844.33	-1.00021	0.359595	2.78149	0.00541107	0.401383
Dnah6	153.164	1.00843	0.351115	-2.87209	0.00407772	0.373245
Sytl2	80.6257	1.01406	0.353984	-2.8647	0.00417404	0.374847
Syn2	78.9904	1.01927	0.338964	-3.007	0.00263836	0.328754
Pcdh15	156.386	1.05392	0.395627	-2.66392	0.00772359	0.437546
Col9a3	66.9029	1.06004	0.391948	-2.70454	0.00683982	0.428558
Slc4a5	136.607	1.07576	0.307987	-3.49289	0.000477831	0.190749
Tmsb4x	3355.03	1.07737	0.35771	-3.01185	0.00259664	0.327608
Gm9195	115.954	1.09461	0.372753	-2.93655	0.0033189	0.352629
Adgrb3	53.8396	1.09553	0.393308	-2.78542	0.00534587	0.401383
Samd4	90.5021	1.10361	0.412165	-2.6776	0.00741519	0.435607
Slco3a1	57.3673	1.10768	0.401372	-2.75973	0.00578489	0.408328
Gm46409	70.7422	1.12213	0.401688	-2.79354	0.0052135	0.399505
Slc6a4	54.495	1.12763	0.384056	-2.93611	0.00332355	0.352629
Ano8	58.334	1.13647	0.405941	-2.79959	0.0051167	0.398845
Plekhg6	56.3975	1.15493	0.412803	-2.79779	0.00514542	0.398855
Pfkfb3	114.632	1.15957	0.386578	-2.99958	0.00270348	0.329357
Ebf1	66.6938	1.16069	0.427265	-2.71656	0.0065965	0.424018
Mapk10	144.479	1.16414	0.358715	-3.24531	0.00117321	0.244352
Tenm1	60.996	1.16676	0.406501	-2.87025	0.00410146	0.373256
Otop3	37.6565	1.17202	0.423577	-2.76696	0.0056582	0.404834
Unc79	102.327	1.17836	0.43837	-2.68805	0.00718713	0.429833
Arfgef3	115.657	1.19542	0.352838	-3.38802	0.000703988	0.212169
Mgam2-ps	63.4917	1.19715	0.433566	-2.76118	0.00575921	0.408219
Gm38590	30.4786	1.19942	0.457263	-2.62304	0.00871493	0.444491
Zfp750	51.0524	1.20366	0.459688	-2.61843	0.00883355	0.444491
Chst11	122.831	1.21161	0.396066	-3.0591	0.00222003	0.305436
Krt222	39.2951	1.21175	0.453277	-2.67332	0.00751055	0.436285
Pcbp3	92.9216	1.21462	0.443823	-2.73672	0.00620554	0.418129
Pik3cg	58.6612	1.21987	0.409711	-2.97739	0.00290712	0.337418
Olfr484	42.1252	1.22037	0.420428	-2.90268	0.00369986	0.362879
Tshz3	49.823	1.22485	0.456382	-2.68383	0.00727845	0.432826
Dusp5	42.1323	1.22588	0.457283	-2.68079	0.00734483	0.433402
Alpk2	71.3625	1.23537	0.430408	-2.87023	0.00410177	0.373256
Lmo3	37.2447	1.23562	0.452939	-2.72801	0.00637176	0.420649
Flrt2	52.6667	1.2386	0.431092	-2.87317	0.00406375	0.373245
Nectin4	130.998	1.23947	0.454298	-2.72831	0.00636598	0.420649
Morc1	136.833	1.24367	0.455284	-2.73164	0.00630205	0.41994
Btnl9	60.6312	1.2521	0.454376	-2.75564	0.00585767	0.410458
Gm35940	42.2333	1.25813	0.447562	-2.81107	0.00493773	0.394225
Tmem184c	333.658	1.26277	0.443012	-2.85041	0.0043663	0.380024
Cd177	46.221	1.26413	0.474972	-2.66148	0.00777989	0.437804
Pcdhb22	37.1707	1.26516	0.473613	-2.6713	0.00755575	0.436692
Nlrp5	59.7617	1.278	0.477478	-2.67656	0.00743812	0.435607
Rcsd1	61.1632	1.28104	0.491196	-2.608	0.00910739	0.448329
Gsap	69.9594	1.28753	0.401415	-3.20747	0.00133908	0.250624
Cyyr1	37.7051	1.28822	0.460054	-2.80016	0.00510775	0.398738
4930509G22Rik	43.4526	1.29077	0.486906	-2.65096	0.00802627	0.440345
Olfr523	48.573	1.29118	0.472114	-2.73489	0.0062402	0.418881
4833422M21Rik	39.2344	1.29429	0.460097	-2.81308	0.0049069	0.392359
Gm47494	37.0621	1.29463	0.461517	-2.80515	0.00502926	0.398521
Gtsf1	156.986	1.29601	0.476645	-2.71903	0.00654733	0.423713
Mgat4c	40.009	1.29858	0.442116	-2.93719	0.00331205	0.352629
Fn3k	50.5871	1.30278	0.47007	-2.77146	0.00558048	0.403925
Cytip	45.786	1.3032	0.433526	-3.00605	0.00264665	0.328921
Pnrc1	80.2833	1.30377	0.369455	-3.52889	0.000417302	0.181736
Tgfb1	44.4223	1.30985	0.45609	-2.87191	0.00407995	0.373245
Chrm3	64.7379	1.31123	0.454589	-2.88443	0.00392125	0.370298
Gm46516	28.1717	1.31185	0.508765	-2.57849	0.00992321	0.460648
Mill1	30.7556	1.3148	0.481547	-2.73037	0.00632633	0.420378
Acvr1c	58.5408	1.31899	0.391007	-3.37332	0.000742682	0.212169
Olfr322	34.1274	1.32596	0.470422	-2.81867	0.00482231	0.391536
Lpin1	208.059	1.33066	0.420064	-3.16775	0.00153625	0.264546
Sntg1	60.3526	1.33711	0.395643	-3.37959	0.00072594	0.212169
Aass	62.9001	1.346	0.453571	-2.96756	0.00300173	0.340143
Spag16	61.3071	1.35167	0.377972	-3.57611	0.000348748	0.174582
Olfr1280	31.4732	1.35611	0.499226	-2.71642	0.00659916	0.424018
Zfp365	41.1566	1.35753	0.488188	-2.78075	0.00542327	0.401383
Art3	49.526	1.35882	0.45892	-2.9609	0.00306745	0.343176
Cfap221	43.7524	1.36276	0.521557	-2.61286	0.00897874	0.447451
Gm19141	24.9645	1.37002	0.531865	-2.57587	0.00999878	0.460959
Vwa3b	75.7142	1.38065	0.415661	-3.32157	0.000895117	0.220498
Gm31600	30.9259	1.39024	0.495784	-2.80413	0.00504524	0.398521
Gm48824	20.384	1.39608	0.536464	-2.60237	0.0092583	0.448329
Olfr145	32.0524	1.40333	0.530337	-2.64611	0.00814229	0.44232
Slc17a2	44.7521	1.40723	0.487066	-2.8892	0.00386219	0.369354
Nrk	33.8624	1.40988	0.475725	-2.96366	0.00304008	0.341817
Itih4	46.7578	1.41164	0.449851	-3.13801	0.001701	0.28028
Chrm1	50.2169	1.4123	0.479022	-2.94829	0.0031954	0.350788
Gm50128	43.1129	1.41506	0.464515	-3.04631	0.00231668	0.313013
Sele	32.1204	1.41967	0.507971	-2.79479	0.00519337	0.399505
Vmn2r7	63.4001	1.42297	0.415903	-3.4214	0.000622986	0.211107
Tmem163	53.2157	1.42424	0.491975	-2.89495	0.00379215	0.365134
4933427D06Rik	71.0259	1.42877	0.53965	-2.64758	0.00810697	0.441943
Chl1	42.0293	1.43414	0.507348	-2.82673	0.00470255	0.388903
Olfr868	23.1815	1.43866	0.551443	-2.60889	0.00908363	0.448329
Gm49146	31.8677	1.43944	0.441363	-3.26134	0.00110886	0.23279
Clic6	36.7964	1.44273	0.460758	-3.1312	0.00174093	0.28028
Gja3	24.9982	1.45934	0.538845	-2.70827	0.00676356	0.425623
Vmn2r17	42.9498	1.4653	0.558502	-2.62362	0.00870011	0.444491
Gm33228	26.4975	1.46863	0.524145	-2.80195	0.00507953	0.398521
Mc5r	27.576	1.47329	0.523373	-2.81499	0.00487781	0.392359
Pheta2	35.8225	1.4809	0.552167	-2.68198	0.0073188	0.432836
mt-Nd4l	33.113	1.48435	0.551845	-2.6898	0.00714947	0.429768
Gm5737	24.3773	1.48724	0.527319	-2.82038	0.0047967	0.391471
Gpld1	56.6578	1.49027	0.512664	-2.90692	0.00365011	0.36222
Gm29776	44.0779	1.49744	0.50726	-2.95201	0.00315711	0.348765
Tnfaip8l3	31.8088	1.49759	0.515009	-2.90788	0.00363887	0.361786
B630019A10Rik	47.341	1.50313	0.551894	-2.72358	0.00645782	0.422194
Apol8	67.1394	1.50352	0.571251	-2.63198	0.00848883	0.444176
Nlrp1c-ps	37.6509	1.50425	0.51302	-2.93215	0.00336625	0.352629
Exoc3l4	70.9905	1.5048	0.511056	-2.94449	0.00323486	0.352629
Kitl	36.1891	1.5051	0.525433	-2.86449	0.00417679	0.374847
Kbtbd12	48.8882	1.50735	0.540159	-2.79056	0.00526164	0.399505
Tafa2	40.5736	1.5084	0.569007	-2.65093	0.00802703	0.440345
Olfr720	37.622	1.51029	0.547311	-2.75947	0.0057896	0.408328
4933417O13Rik	26.3943	1.51063	0.576496	-2.62036	0.00878375	0.444491
Paupar	30.3989	1.51346	0.532012	-2.84479	0.00444405	0.380024
Gm26748	30.7819	1.51504	0.544641	-2.78173	0.00540702	0.401383
Gm30524	30.5743	1.52223	0.550963	-2.76285	0.00572991	0.408059
Gm18262	45.0225	1.52411	0.495286	-3.07724	0.0020893	0.300574
Gfra2	42.4813	1.53394	0.403065	-3.80569	0.000141409	0.12419
Gm16675	43.6961	1.5357	0.428875	-3.58076	0.00034259	0.174582
Gsdmcl-ps	23.6118	1.54048	0.54107	-2.8471	0.00441199	0.380024
Rhcg	32.2683	1.5417	0.568964	-2.70966	0.00673528	0.425623
Scn1b	31.6513	1.55551	0.563015	-2.76282	0.00573051	0.408059
Vpreb1	21.0631	1.56208	0.600547	-2.6011	0.00929255	0.448329
Slc17a3	49.2503	1.56438	0.56735	-2.75735	0.00582717	0.408864
Zfp423	53.9465	1.56467	0.44401	-3.52395	0.000425157	0.18203
Kctd11	32.3362	1.5657	0.553066	-2.83095	0.00464107	0.38757
Ccdc184	31.651	1.57176	0.547513	-2.87073	0.00409519	0.373256
Tlr3	28.1401	1.57326	0.574515	-2.73842	0.00617353	0.417062
Gm11290	36.4492	1.57619	0.553502	-2.84767	0.00440403	0.380024
4930528J11Rik	23.3398	1.57673	0.587209	-2.68513	0.00725014	0.431682
Gm5532	24.6579	1.58773	0.531922	-2.98489	0.00283684	0.33592
Vmn1r18	73.2737	1.59279	0.459467	-3.4666	0.000527089	0.197391
Gm30948	32.3719	1.59542	0.512569	-3.11259	0.00185454	0.289122
Gm38123	35.6565	1.59812	0.551996	-2.89517	0.00378951	0.365134
Slc2a10	24.277	1.6017	0.60322	-2.65525	0.00792493	0.438282
Gm49035	26.4784	1.60458	0.572789	-2.80134	0.00508915	0.398521
Zdhhc19	27.626	1.60645	0.559075	-2.87341	0.00406068	0.373245
Olfr979	27.2505	1.61291	0.622427	-2.59132	0.00956093	0.45541
Chodl	24.4597	1.61506	0.597964	-2.70094	0.00691439	0.428944
Kcnh3	49.9048	1.61537	0.467453	-3.45569	0.000548888	0.200855
Thy1	45.02	1.61891	0.581303	-2.78496	0.00535339	0.401383
Gm2128	32.8083	1.62372	0.57859	-2.80634	0.00501085	0.398521
2210010C04Rik	20.9518	1.63431	0.555856	-2.94017	0.00328035	0.352629
Rd3	17.5014	1.63569	0.620716	-2.63516	0.00840971	0.444176
Olfr1220	20.6518	1.63726	0.623439	-2.62618	0.00863491	0.444491
Gm29113	24.8422	1.63826	0.624214	-2.62452	0.0086771	0.444491
Cyp26c1	19.9516	1.64931	0.604382	-2.72892	0.00635424	0.420649
Gm18578	22.7641	1.66389	0.548296	-3.03466	0.00240809	0.31723
Pcdh9	34.2426	1.66709	0.568491	-2.93248	0.00336269	0.352629
Olfr270	22.8554	1.67106	0.644898	-2.5912	0.00956431	0.45541
Olfr360	18.3771	1.67641	0.584283	-2.86917	0.00411549	0.373256
D030034A15Rik	28.5016	1.68271	0.565067	-2.9779	0.00290234	0.337418
Ccl28	24.8616	1.69086	0.628907	-2.68857	0.00717595	0.429833
Saa4	20.5219	1.69491	0.560571	-3.02355	0.00249832	0.325052
Gm17796	18.2337	1.69907	0.647472	-2.62416	0.00868628	0.444491
Gm32442	21.3906	1.70816	0.527033	-3.24108	0.00119077	0.245537
Olfr1513	21.3023	1.71686	0.557351	-3.0804	0.00206723	0.300574
Pom121l2	29.2249	1.72071	0.560179	-3.07171	0.00212838	0.302298
Zbed4-ps2	30.1551	1.72528	0.63346	-2.72358	0.00645776	0.422194
Olfr1193	20.3594	1.72803	0.646076	-2.67465	0.00748071	0.435607
Gm31518	38.0972	1.7284	0.506539	-3.41218	0.000644455	0.212169
Olfr1260	38.1366	1.7289	0.557454	-3.10143	0.00192591	0.291269
Gm43970	16.8015	1.72901	0.666252	-2.59512	0.00945575	0.452679
Gm41506	21.3912	1.72916	0.640626	-2.69917	0.00695131	0.428944
Gm34922	21.5793	1.73191	0.60379	-2.8684	0.00412558	0.373528
Gm29340	32.5276	1.7485	0.644721	-2.71203	0.00668735	0.424887
Olfr487	23.5614	1.76185	0.601671	-2.92826	0.0034087	0.353031
Nyx	31.8808	1.76287	0.565087	-3.11965	0.00181068	0.287386
Brinp3	24.0923	1.76862	0.626441	-2.82328	0.00475353	0.389553
Platr23	36.2222	1.76992	0.439623	-4.02599	5.67351e-05	0.0977769
Gm45792	17.7896	1.77152	0.629687	-2.81333	0.00490314	0.392359
4930488B22Rik	22.3094	1.77231	0.650902	-2.72286	0.00647196	0.422267
Gm19085	19.5446	1.77863	0.596271	-2.98293	0.00285506	0.336849
Mdfi	25.0125	1.78088	0.661985	-2.69021	0.00714067	0.429768
Gm29501	28.7703	1.7871	0.586063	-3.04933	0.0022935	0.310678
Fasl	22.9966	1.79651	0.591227	-3.0386	0.00237676	0.315469
C630004L07Rik	15.3696	1.7975	0.69032	-2.60387	0.00921778	0.448329
Ccl4	16.6693	1.79813	0.670394	-2.68219	0.00731415	0.432836
Gm8675	19.3911	1.80017	0.679505	-2.64924	0.00806736	0.440567
Gm37422	30.2209	1.80286	0.582232	-3.09646	0.00195844	0.294012
Gm11494	16.9552	1.80975	0.665154	-2.7208	0.00651235	0.423713
A430057M04Rik	43.5503	1.81221	0.471196	-3.84597	0.000120077	0.117969
Gm26973	15.9379	1.81387	0.638851	-2.83927	0.0045217	0.381837
Gm47088	37.8288	1.82015	0.586552	-3.10314	0.00191481	0.290834
Gm26954	16.6881	1.82143	0.653254	-2.78824	0.00529945	0.400644
Tuba3b	26.7582	1.82147	0.566318	-3.21634	0.00129835	0.250624
Vmn2r18	40.6832	1.8226	0.537919	-3.38825	0.000703402	0.212169
Gm8126	17.3899	1.83398	0.679433	-2.69928	0.00694902	0.428944
Syndig1	19.4967	1.83614	0.659447	-2.78436	0.00536335	0.401383
Gm5464	21.6032	1.83903	0.697034	-2.63837	0.00833065	0.443652
Olfr1454	17.5622	1.84701	0.60528	-3.0515	0.00227701	0.309929
Gm10851	17.3635	1.85503	0.717912	-2.58393	0.00976818	0.457698
Scgb1a1	15.6878	1.86044	0.700211	-2.65697	0.00788463	0.438282
Gm48888	20.9512	1.86519	0.721139	-2.58645	0.00969709	0.457698
Olfr993	15.2625	1.86947	0.688101	-2.71685	0.0065906	0.424018
Gm44401	14.312	1.88922	0.673992	-2.80303	0.00506243	0.398521
5033406O09Rik	21.2267	1.88942	0.650546	-2.90437	0.00367999	0.362879
Gm36169	17.9753	1.9001	0.661321	-2.87319	0.00406346	0.373245
Gm45615	15.5719	1.90099	0.726435	-2.61687	0.00887396	0.444491
Ndn	15.621	1.90242	0.715371	-2.65935	0.00782919	0.438282
Cdk18	94.1132	1.90494	0.371096	-5.13327	2.84746e-07	0.00500146
Olfr403	29.3422	1.91042	0.621546	-3.07365	0.00211455	0.301147
Fos	55.4864	1.91138	0.5624	-3.39861	0.000677296	0.212169
Vmn2r74	43.4538	1.91903	0.586788	-3.2704	0.00107394	0.23279
D6Ertd527e	38.1506	1.92025	0.549327	-3.49565	0.000472913	0.190749
Lim2	24.5551	1.92676	0.620552	-3.10492	0.00190332	0.290834
Prlhr	16.9034	1.92709	0.725675	-2.65558	0.00791725	0.438282
9130230N09Rik	19.0251	1.92786	0.701386	-2.74864	0.00598428	0.412463
Usp26	20.1879	1.92935	0.684797	-2.81741	0.00484133	0.392359
Spx	14.1403	1.93593	0.735489	-2.63217	0.00848423	0.444176
Gm30929	17.2706	1.93735	0.668459	-2.89823	0.00375279	0.364851
Clrn3	18.9913	1.93905	0.751448	-2.58042	0.0098681	0.460648
Olfr1184	14.2417	1.95247	0.66274	-2.94606	0.00321852	0.351861
Mesp2	13.0396	1.95646	0.733529	-2.66718	0.00764897	0.437276
Hlx	24.6884	1.95809	0.759238	-2.57902	0.0099082	0.460648
Gm37737	22.8556	1.97282	0.675309	-2.92136	0.00348505	0.355206
Lrrc19	15.9811	1.97806	0.758092	-2.60926	0.00907389	0.448329
Gm16298	17.6374	1.97943	0.658909	-3.0041	0.00266367	0.329237
Hsd17b1	45.4886	1.98677	0.751479	-2.64381	0.0081978	0.442777
Gm50170	28.2039	1.99683	0.501359	-3.98284	6.8098e-05	0.100379
1700025M24Rik	13.7448	2.00344	0.7036	-2.84742	0.00440753	0.380024
Nkx2-9	48.438	2.00846	0.715963	-2.80525	0.00502777	0.398521
Fetub	20.4488	2.01809	0.646557	-3.12128	0.00180064	0.286655
7420426K07Rik	20.1755	2.02321	0.774574	-2.61202	0.0090008	0.447864
D830032E09Rik	18.0553	2.02439	0.70317	-2.87895	0.00399005	0.372127
AW822073	29.2606	2.02628	0.725907	-2.79137	0.00524855	0.399505
1700028P14Rik	20.0282	2.03485	0.748357	-2.71909	0.00654612	0.423713
Pou4f3	12.7576	2.03556	0.750718	-2.71149	0.00669812	0.424887
Nlrp4g	13.0335	2.03769	0.740565	-2.75154	0.0059316	0.411996
Myl9	57.1907	2.04151	0.504398	-4.04742	5.17857e-05	0.0977769
Gm42934	16.3871	2.04369	0.680627	-3.00265	0.00267638	0.329272
Crb1-ps	11.8889	2.04563	0.774762	-2.64033	0.00828248	0.443071
Gm34794	24.4446	2.05496	0.617695	-3.32682	0.000878432	0.219047
1700080O16Rik	27.3668	2.0719	0.785453	-2.63784	0.00834363	0.443652
Thnsl2	24.7639	2.0848	0.605381	-3.44379	0.000573626	0.205544
Gm13216	18.0732	2.08575	0.796951	-2.61716	0.00886657	0.444491
Mcpt2	15.3718	2.08608	0.654195	-3.18877	0.0014288	0.258725
8030445P17Rik	21.6112	2.09428	0.749543	-2.79407	0.00520486	0.399505
Gm28756	12.0355	2.09587	0.723085	-2.89852	0.00374931	0.364851
Serpina3a	21.2303	2.09618	0.669221	-3.13226	0.00173466	0.28028
Gm42616	20.9331	2.09886	0.784582	-2.67513	0.0074701	0.435607
Trat1	13.0648	2.10499	0.736928	-2.85645	0.00428411	0.380024
Cfap157	54.6717	2.11084	0.62725	-3.36524	0.000764782	0.212169
Lyzl6	13.6616	2.11408	0.760788	-2.7788	0.00545599	0.401819
9330121K16Rik	13.8967	2.1182	0.798212	-2.65368	0.00796182	0.43885
Helt	12.5681	2.12097	0.780135	-2.71872	0.00655343	0.423713
Vmn2r38	11.2921	2.12472	0.816778	-2.60134	0.00928607	0.448329
Gm14147	11.6305	2.12577	0.732398	-2.90248	0.00370222	0.362879
Slco1a5	22.9879	2.12858	0.671453	-3.17012	0.00152377	0.263257
Cabcoco1	16.9102	2.13347	0.712506	-2.99431	0.00275064	0.330441
Olfr190	30.6207	2.13844	0.771347	-2.77234	0.00556546	0.403925
Gm11517	34.6602	2.14519	0.773458	-2.7735	0.00554571	0.403925
Gm21026	16.7459	2.1562	0.824143	-2.61629	0.00888905	0.444824
Gm49280	22.2164	2.15625	0.819546	-2.63103	0.00851263	0.444176
Gm44826	16.84	2.15786	0.705668	-3.05789	0.00222898	0.305869
Gm47104	14.8756	2.16412	0.663392	-3.26221	0.00110549	0.23279
Olfr933	11.8451	2.16437	0.819109	-2.64235	0.00823336	0.442777
Gm2108	24.9918	2.16531	0.596792	-3.62824	0.000285355	0.165236
Gm35501	12.971	2.17448	0.759238	-2.86403	0.00418283	0.374847
Klri2	16.4531	2.19359	0.668902	-3.27939	0.00104033	0.23279
H2bc1	45.7719	2.19898	0.752713	-2.92141	0.00348453	0.355206
Gm37113	11.8579	2.20576	0.776686	-2.83996	0.00451189	0.381621
Gm49019	17.1645	2.21125	0.819256	-2.69909	0.00695288	0.428944
Gm36932	12.6507	2.214	0.795398	-2.78351	0.00537742	0.401383
Gm8980	10.6115	2.21908	0.851534	-2.60598	0.00916107	0.448329
Olfr877	14.2108	2.22264	0.761594	-2.91841	0.00351818	0.356378
Vstm2b	15.0422	2.22451	0.647921	-3.4333	0.000596281	0.208082
Gm14026	17.5603	2.2258	0.731617	-3.04231	0.00234773	0.313193
Gm44798	14.769	2.22924	0.716178	-3.11269	0.00185391	0.289122
Gm44066	18.6315	2.25267	0.701895	-3.20941	0.00133009	0.250624
Gm37073	18.3565	2.27549	0.752877	-3.02239	0.00250788	0.325493
Smim31	12.9545	2.27905	0.861767	-2.64463	0.00817807	0.442777
Serpinb10	8.97315	2.29438	0.827234	-2.77355	0.00554475	0.403925
Gm839	13.5415	2.29539	0.795134	-2.8868	0.00389186	0.369923
Gm31520	13.9417	2.29553	0.868638	-2.64267	0.00822546	0.442777
Gm34016	16.4602	2.30287	0.778843	-2.95678	0.00310868	0.345588
Gm45199	25.6077	2.30441	0.704019	-3.27322	0.00106331	0.23279
Olfr629	15.8221	2.30842	0.670675	-3.44193	0.000577574	0.205544
Gm37194	10.7498	2.31708	0.817752	-2.83348	0.00460442	0.385495
Gm36431	19.6511	2.32173	0.702621	-3.30438	0.000951853	0.225778
Gm36525	19.725	2.3236	0.717342	-3.23918	0.00119875	0.245537
Gm5962	13.3978	2.32587	0.711998	-3.26668	0.00108815	0.23279
5730403I07Rik	16.6775	2.33209	0.705985	-3.30332	0.000955489	0.225778
Gm49907	15.3704	2.3362	0.786431	-2.97064	0.00297179	0.340143
4933416E03Rik	11.8879	2.34903	0.865808	-2.71311	0.00666555	0.424887
Spata46	12.0738	2.36843	0.809148	-2.92706	0.00342178	0.353031
Cyp2d12	13.8064	2.37047	0.807161	-2.9368	0.00331619	0.352629
Gm15208	8.8251	2.37889	0.874643	-2.71984	0.00653135	0.423713
Toporsl	18.1008	2.38111	0.680912	-3.49694	0.00047062	0.190749
Pou4f1	26.2976	2.38383	0.603681	-3.94882	7.85378e-05	0.101385
Olfr663	9.66573	2.38643	0.8623	-2.76752	0.00564844	0.404834
Gm12460	9.07787	2.38913	0.887147	-2.69305	0.00708024	0.429768
Gm11978	14.0559	2.38969	0.7554	-3.16348	0.00155896	0.267582
Tldc2	14.8997	2.39892	0.81776	-2.93353	0.00335133	0.352629
Gm13633	8.2738	2.40008	0.901954	-2.66098	0.00779135	0.437804
Gm47732	17.1221	2.40129	0.698138	-3.43957	0.000582643	0.205544
Rn7s2	319.257	2.40994	0.729434	-3.30385	0.000953657	0.225778
Trim30c	19.6896	2.41379	0.795096	-3.03585	0.00239856	0.31723
Gm2544	12.9868	2.41459	0.77764	-3.10502	0.00190263	0.290834
Nr0b1	14.1153	2.41824	0.927977	-2.60593	0.00916256	0.448329
Olfr385	11.4601	2.41935	0.869396	-2.7828	0.00538922	0.401383
Olfr419	18.5855	2.4219	0.71984	-3.3645	0.000766811	0.212169
4930572K03Rik	17.8435	2.43326	0.820234	-2.96654	0.0030117	0.340143
Gm8613	8.20552	2.44457	0.922208	-2.65077	0.00803074	0.440345
Gm31621	15.1859	2.44825	0.900152	-2.71982	0.00653169	0.423713
Sostdc1	19.9066	2.46071	0.612646	-4.01652	5.90629e-05	0.0977769
Gm16211	9.41009	2.47093	0.912908	-2.70666	0.00679642	0.426346
Gm5347	10.4729	2.47353	0.869404	-2.84508	0.00443997	0.380024
Gm30771	7.71488	2.50052	0.907838	-2.75436	0.00588067	0.410619
Gm11821	9.8988	2.50097	0.884918	-2.82622	0.00471009	0.388903
Gm833	10.7638	2.50194	0.927291	-2.69812	0.00697319	0.428944
Gm47721	16.6172	2.50794	0.824044	-3.04345	0.00233884	0.313193
Gm42770	9.57627	2.5174	0.824448	-3.05343	0.00226239	0.308845
Gm32243	9.92067	2.52393	0.916913	-2.75264	0.00591163	0.411502
Gm50424	8.36758	2.52816	0.975882	-2.59064	0.00957987	0.455597
Omt2a	17.3485	2.53084	0.89017	-2.8431	0.00446767	0.380937
Gm48266	6.54823	2.54387	0.984298	-2.58445	0.00975344	0.457698
Gm6475	11.6513	2.54664	0.943908	-2.69798	0.00697623	0.428944
Hsfy2	7.91319	2.54858	0.920729	-2.768	0.00564014	0.404834
Gm35419	7.14058	2.56295	0.976476	-2.62469	0.00867275	0.444491
Gm10961	7.67133	2.56375	0.987136	-2.59716	0.00939983	0.450696
Slc40a1	78.1578	2.56524	0.621849	-4.12518	3.70441e-05	0.0848696
Gm18877	14.8156	2.56563	0.860473	-2.98165	0.00286698	0.336849
Olfr165	8.72588	2.57981	1.00132	-2.57641	0.00998329	0.460648
mt-Atp6	12.5851	2.58607	0.903342	-2.86278	0.00419938	0.375691
Gm34808	10.6307	2.58668	1.00123	-2.5835	0.00978038	0.457698
A730061H03Rik	9.39369	2.59076	0.949872	-2.72749	0.00638189	0.420649
Gm19683	12.9112	2.60348	0.82869	-3.14168	0.0016798	0.280128
Gm10797	13.2062	2.60755	0.849922	-3.06798	0.00215508	0.303636
Sp5	17.7448	2.61965	0.901514	-2.90584	0.00366271	0.362788
Fgf20	10.0741	2.6314	0.959088	-2.74365	0.00607597	0.414652
Slitrk4	11.2803	2.63177	0.8411	-3.12897	0.00175423	0.280964
Gm12273	14.6309	2.63215	0.737228	-3.57034	0.000356517	0.174582
Gm5362	9.51855	2.63217	0.991334	-2.65518	0.00792667	0.438282
Gm15394	9.30329	2.63472	0.954772	-2.75953	0.00578842	0.408328
Mrgpra14	9.04466	2.64484	0.951913	-2.77845	0.00546191	0.401819
Gm8268	9.13853	2.64501	1.02568	-2.57879	0.00991467	0.460648
Gm32089	7.84024	2.65202	0.967329	-2.74159	0.00611425	0.414652
Gm44707	10.2452	2.68404	0.919433	-2.91924	0.00350888	0.356256
Neurod2	25.3416	2.71431	0.723386	-3.75223	0.000175266	0.131935
Gm7690	9.1548	2.72474	1.0467	-2.60317	0.00923659	0.448329
Gm43063	32.324	2.72735	0.803761	-3.39324	0.000690712	0.212169
Otp	15.2992	2.73248	1.02362	-2.66943	0.00759805	0.437276
B930094E09Rik	14.1144	2.73293	0.818219	-3.34009	0.000837505	0.213195
Ifitm6	10.8129	2.73735	0.880491	-3.10889	0.00187791	0.290834
Gm11338	10.033	2.74313	0.858228	-3.19627	0.00139215	0.254919
Gm38260	11.5909	2.75413	0.868053	-3.17277	0.00150994	0.262606
Gm44136	11.2082	2.76149	0.803127	-3.43843	0.000585105	0.205544
Gm11895	11.516	2.76552	0.917419	-3.01446	0.00257437	0.327608
Gm37644	13.0077	2.7699	1.01529	-2.7282	0.00636818	0.420649
Spata19	11.0281	2.78536	1.04621	-2.66232	0.00776039	0.437804
4833421K07Rik	16.2028	2.78818	0.910152	-3.06342	0.00218821	0.303896
Supt20-ps	10.6095	2.79146	1.02911	-2.71249	0.00667796	0.424887
Galr3	9.15869	2.8118	1.03525	-2.71606	0.00660642	0.424018
Gm47363	10.6024	2.81244	0.938491	-2.99677	0.00272857	0.330441
Gm5455	9.40854	2.81798	1.0593	-2.66024	0.00780851	0.438191
Zscan4c	9.09272	2.81946	0.94259	-2.99118	0.00277899	0.332474
4933412A08Rik	10.6437	2.83814	1.00475	-2.82471	0.00473228	0.389057
Olfr135	10.5297	2.84324	0.969878	-2.93155	0.00337278	0.352629
Gm19126	11.2706	2.85146	0.860564	-3.31348	0.000921413	0.224782
4930515G01Rik	11.5177	2.85151	0.97244	-2.93233	0.00336429	0.352629
Gm4863	9.34644	2.85919	1.09953	-2.60036	0.00931257	0.448329
Gm38161	8.73373	2.88888	0.978458	-2.95249	0.00315225	0.348765
4933430H16Rik	14.2968	2.89104	0.937228	-3.08467	0.0020378	0.299109
Gm47515	6.85039	2.90129	1.05557	-2.74855	0.00598597	0.412463
Rpl36-ps8	11.1604	2.90544	0.985056	-2.94952	0.00318271	0.350124
Gm43711	8.63711	2.91935	0.940621	-3.10364	0.00191154	0.290834
Olfr1285	12.2132	2.9411	0.779995	-3.77067	0.000162809	0.130877
Olfr1360	18.5592	2.94418	0.796304	-3.69731	0.0002179	0.142496
Gm6680	8.44893	2.94976	1.03619	-2.84675	0.00441687	0.380024
Gm43715	8.13814	2.95406	1.08329	-2.72695	0.00639234	0.420649
Bmp15	12.6528	2.96034	0.988738	-2.99406	0.00275294	0.330441
Nkx2-5	13.984	2.9706	0.883546	-3.36213	0.000773435	0.212169
Gm12425	8.09472	2.97188	1.12166	-2.64953	0.00806036	0.440567
Rnf186	9.99716	2.98612	0.96722	-3.08732	0.00201969	0.298111
Trgc4	10.445	2.99126	0.931388	-3.21162	0.0013199	0.250624
Gm42760	7.45827	2.99171	1.14187	-2.62002	0.00879248	0.444491
Gm19005	8.61033	2.99539	1.03758	-2.8869	0.00389058	0.369923
Olfr1040	8.26084	2.99724	1.07717	-2.78252	0.00539388	0.401383
Gm42205	6.60209	3.01015	1.07361	-2.80376	0.00505109	0.398521
Gm5197	7.23292	3.0282	1.12058	-2.70236	0.00688489	0.428944
Gm44927	8.69639	3.03673	1.04377	-2.9094	0.00362126	0.360716
4930522N08Rik	6.329	3.05994	1.09233	-2.80129	0.00508985	0.398521
Gm47960	7.60068	3.08424	1.09525	-2.81603	0.00486218	0.392359
Gm40598	7.56953	3.1015	1.11068	-2.79243	0.00523144	0.399505
5330438I03Rik	11.89	3.1258	0.993294	-3.1469	0.0016501	0.278686
Gm4271	8.16045	3.12877	1.19222	-2.62433	0.00868198	0.444491
Gm2467	6.93335	3.13011	1.08407	-2.88738	0.00388466	0.369923
Gm7128	10.4217	3.14574	1.20518	-2.61017	0.00904972	0.448329
Gm16588	9.95144	3.14656	1.10445	-2.84899	0.00438577	0.380024
Klra17	11.3855	3.14689	0.983729	-3.19895	0.00137931	0.254919
Gm45408	7.48086	3.14985	1.07093	-2.94122	0.00326918	0.352629
Gm47377	5.69261	3.19326	1.1881	-2.6877	0.00719461	0.429833
Gm13339	6.99177	3.21944	1.11913	-2.87674	0.0040181	0.373193
Gm47612	6.45158	3.22155	1.1681	-2.75793	0.00581683	0.408683
Gm18414	9.50601	3.23922	0.984345	-3.29074	0.000999244	0.230939
Gm16062	6.53117	3.23932	1.22928	-2.63514	0.00841026	0.444176
AC163347.1	5.22098	3.24614	1.24937	-2.59823	0.00937058	0.449702
Gm18839	8.30154	3.27783	1.08821	-3.01214	0.00259415	0.327608
Olfr672	8.29556	3.29274	1.04669	-3.14585	0.00165607	0.278802
Gm50220	6.03343	3.29951	1.2109	-2.72485	0.00643317	0.421884
4930519L02Rik	11.034	3.29988	0.928562	-3.55375	0.000379785	0.177101
Gm37518	15.5282	3.34585	0.871399	-3.83963	0.00012322	0.117969
Gm3555	5.57686	3.35554	1.15817	-2.89728	0.00376417	0.365134
Gm33619	7.18261	3.35733	1.17519	-2.85685	0.00427873	0.380024
Gm48703	6.3748	3.36687	1.15994	-2.90261	0.00370062	0.362879
Gm34176	7.98645	3.37419	1.15725	-2.91569	0.00354897	0.35766
Gm8606	5.44906	3.38416	1.26938	-2.666	0.00767605	0.437276
Esp24	25.8707	3.39798	1.31748	-2.57915	0.00990443	0.460648
Lnp1	5.23722	3.40818	1.18348	-2.8798	0.00397927	0.372127
Gm47718	6.85682	3.42837	1.02524	-3.34395	0.000825949	0.212169
Gm7241	9.80558	3.43133	1.0785	-3.18156	0.00146483	0.260769
Ighv1-82	7.77582	3.43718	1.06012	-3.24227	0.00118583	0.245537
Gm48177	8.15746	3.44098	1.09871	-3.13184	0.00173714	0.28028
Gm48898	5.71419	3.4424	1.27912	-2.69123	0.00711888	0.429768
Olfr1189	10.0594	3.45004	0.954726	-3.61365	0.000301922	0.167468
Gm14705	7.13011	3.4503	1.21449	-2.84094	0.00449809	0.381621
Dlx6os2	11.6051	3.48167	1.04081	-3.34514	0.000822413	0.212169
Gm33308	8.46977	3.48378	1.0655	-3.26963	0.00107688	0.23279
Olfr1308	7.99752	3.49215	1.00353	-3.47985	0.000501689	0.194382
Gm5652	6.48096	3.49806	1.22826	-2.84797	0.00439984	0.380024
Gm4823	6.14727	3.5141	1.27858	-2.74843	0.00598805	0.412463
Gm47563	7.78784	3.51501	1.3228	-2.65725	0.00787821	0.438282
Olfr1005-ps1	12.8993	3.52662	1.13292	-3.11286	0.00185283	0.289122
Gm46233	6.95716	3.58235	1.34244	-2.66854	0.00761821	0.437276
Gm19935	13.6562	3.59603	1.01966	-3.5267	0.000420765	0.181736
Krtap5-2	8.69454	3.61831	1.02377	-3.53429	0.000408868	0.181736
Gm36371	6.81504	3.63293	1.15853	-3.1358	0.00171384	0.28028
Trav6d-5	7.48668	3.64843	1.22345	-2.98209	0.00286284	0.336849
Olfr581-ps1	5.36862	3.67289	1.29911	-2.82723	0.00469529	0.388903
Olfr907	7.27928	3.69247	1.32596	-2.78474	0.00535705	0.401383
Gm18685	6.3699	3.6935	1.40433	-2.63007	0.00853661	0.444176
Gm13941	6.56419	3.71544	1.06509	-3.48838	0.000485963	0.192536
Gm12635	6.2839	3.7356	1.38576	-2.69571	0.00702396	0.429374
Gm23496	5.01403	3.74654	1.38619	-2.70275	0.00687676	0.428944
Rpap3-ps2	5.34506	3.77262	1.4002	-2.69435	0.00705268	0.429768
Trgv6	5.93134	3.77788	1.40809	-2.68298	0.00729702	0.432836
Gm49427	4.04569	3.78299	1.37353	-2.75421	0.00588334	0.410619
Gm6333	7.6393	3.78497	1.27601	-2.96625	0.00301452	0.340143
H3f4	165.43	3.81208	1.02497	-3.71922	0.000199839	0.136946
Gm48733	7.01848	3.82597	1.22785	-3.11599	0.00183327	0.288365
4933400A11Rik	5.57023	3.84874	1.25528	-3.06604	0.00216912	0.303896
Gm48850	4.36211	3.84895	1.40521	-2.73905	0.00616178	0.417062
4931417E11Rik	5.68295	3.85626	1.43703	-2.68349	0.00728578	0.432826
Gm42654	5.58527	3.87752	1.35799	-2.85533	0.00429924	0.380024
Gm11674	8.46426	3.87945	1.1015	-3.52197	0.000428355	0.18203
Gm50351	4.52925	3.89796	1.42141	-2.74232	0.00610062	0.414652
Gm39059	5.62107	3.90644	1.2762	-3.06098	0.00220611	0.304439
Gm47408	4.51475	3.93202	1.42511	-2.75909	0.00579628	0.408328
1700003I22Rik	4.74554	3.95361	1.46631	-2.69631	0.0070113	0.429357
Gm26127	6.02636	4.02438	1.30558	-3.08244	0.00205313	0.300474
Gm8475	3.32644	4.02541	1.5512	-2.59503	0.00945838	0.452679
Smlr1	6.79593	4.03256	1.21409	-3.32146	0.000895483	0.220498
Txn-ps1	4.83904	4.05445	1.38426	-2.92896	0.003401	0.353031
4930448D08Rik	3.36885	4.05809	1.53709	-2.64012	0.00828778	0.443071
Gm49891	6.52141	4.0714	1.46264	-2.78359	0.00537613	0.401383
Gm11562	3.49505	4.1034	1.55419	-2.64022	0.00828523	0.443071
Scgb1b20	8.58118	4.10456	1.18258	-3.47085	0.000518823	0.196795
Gm31363	3.50675	4.10831	1.575	-2.60845	0.00909535	0.448329
Gm37016	3.68622	4.19938	1.57649	-2.66375	0.00772738	0.437546
Gm28359	3.79373	4.20534	1.59844	-2.6309	0.00851587	0.444176
Scgb1b19	3.77002	4.21682	1.6196	-2.60362	0.00922442	0.448329
Gm50428	5.62744	4.27566	1.51832	-2.81605	0.00486181	0.392359
Gm14054	3.88597	4.2846	1.64478	-2.60497	0.00918827	0.448329
Gm3336	17.27	4.2893	1.02207	-4.19666	2.7088e-05	0.0848696
Gm7784	7.89053	4.29881	1.22175	-3.51858	0.000433859	0.182894
Gm49233	9.56568	4.30065	1.02104	-4.21202	2.53098e-05	0.0848696
Gm36966	4.10029	4.36728	1.66138	-2.62871	0.00857093	0.444491
Gm15228	6.135	4.38748	1.29285	-3.39366	0.000689663	0.212169
Gm44654	8.13588	4.40558	1.29693	-3.39694	0.000681429	0.212169
Eif3s6-ps1	4.28281	4.41687	1.69228	-2.61001	0.00905387	0.448329
Trbv7	8.44193	4.41765	1.36341	-3.24014	0.00119473	0.245537
Gm7607	8.27704	4.42989	1.34938	-3.28291	0.00102743	0.23279
Esp18	2.88557	4.43181	1.637	-2.70727	0.00678393	0.42607
Gm14559	2.84897	4.43512	1.66324	-2.66655	0.00766343	0.437276
Gm6991	6.47044	4.44836	1.3281	-3.34943	0.000809783	0.212169
Gm11876	2.91789	4.46797	1.69061	-2.64282	0.00822175	0.442777
Gm7516	6.21337	4.49336	1.40673	-3.19418	0.00140228	0.255241
Gm15074	4.49157	4.4969	1.57501	-2.85516	0.00430156	0.380024
Gm9837	2.97803	4.50361	1.5937	-2.82589	0.00471496	0.388903
Olfr833-ps1	4.57798	4.50366	1.46421	-3.07584	0.00209913	0.300574
4921508M14Rik	6.62701	4.51787	1.25431	-3.60187	0.000315942	0.172479
Gm7893	3.00888	4.51817	1.70745	-2.64615	0.00814128	0.44232
Gm21719	3.08351	4.53251	1.62013	-2.79762	0.00514806	0.398855
A930001A20Rik	4.89879	4.62138	1.53861	-3.00361	0.00266793	0.329237
Gm20396	4.89549	4.63097	1.45434	-3.18425	0.00145131	0.26012
Mir760	3.45135	4.69924	1.77263	-2.65099	0.00802553	0.440345
Gm29125	5.16047	4.70267	1.58692	-2.96339	0.00304272	0.341817
Gm44225	7.18877	4.71335	1.46025	-3.22776	0.00124763	0.250624
Gm20642	5.17002	4.71351	1.61074	-2.9263	0.00343022	0.353031
Gm12193	3.48186	4.73963	1.77749	-2.66647	0.00766517	0.437276
Gm44176	3.6017	4.76442	1.7167	-2.77533	0.00551459	0.403925
Mir135b	3.58545	4.77156	1.77184	-2.69299	0.0070814	0.429768
Gm22214	5.4818	4.77251	1.58148	-3.01775	0.00254662	0.327608
1700063A18Rik	3.58734	4.77506	1.5403	-3.10009	0.00193465	0.291269
Gm49255	2.37652	4.80555	1.83481	-2.6191	0.00881619	0.444491
Gm8864	2.45783	4.84763	1.8533	-2.61568	0.00890504	0.445201
Gm16391	2.46125	4.85647	1.83808	-2.64215	0.00823819	0.442777
Rhox11-ps1	3.83994	4.86763	1.69035	-2.87966	0.00398107	0.372127
Olfr595-ps1	2.50378	4.87952	1.76254	-2.76846	0.00563221	0.404834
Gm25562	3.89658	4.89758	1.89966	-2.57813	0.0099336	0.460648
Gm13325	3.97079	4.93253	1.58724	-3.10762	0.00188602	0.290834
Defa5	6.1753	4.97407	1.55177	-3.20541	0.0013487	0.251125
Gm47129	6.18398	4.97435	1.39643	-3.5622	0.000367757	0.174582
Gm48400	2.74088	5.01185	1.70783	-2.93463	0.00333949	0.352629
Gm22369	4.20564	5.01859	1.55211	-3.2334	0.00122325	0.247914
Gm14781	2.78404	5.03521	1.94704	-2.58609	0.00970709	0.457698
Gm16064	2.80395	5.04252	1.69825	-2.96924	0.00298538	0.340143
Gm44402	2.84319	5.0562	1.82075	-2.77698	0.00548662	0.402663
Gm11698	4.3603	5.06911	1.50161	-3.37578	0.000736061	0.212169
Gm44972	2.85642	5.07285	1.8828	-2.6943	0.00705356	0.429768
Gm24578	6.73032	5.09493	1.46263	-3.4834	0.000495085	0.193244
Gm23641	2.91188	5.0992	1.93976	-2.62877	0.00856932	0.444491
Tex13a	2.95508	5.11728	1.90078	-2.69219	0.0070984	0.429768
Ighv14-3	2.98469	5.13082	1.87508	-2.73632	0.00621313	0.418129
Gm37511	4.58397	5.13103	1.42506	-3.60058	0.000317503	0.172479
Igkv3-8	3.00359	5.14402	1.89952	-2.70806	0.00676774	0.425623
Gm26404	3.06564	5.17425	1.84979	-2.79721	0.00515468	0.398855
Gm19058	4.73799	5.18021	1.63172	-3.17469	0.00149995	0.262586
Sprr2g	3.09966	5.18918	1.85498	-2.79743	0.00515104	0.398855
Gm22497	3.10452	5.192	1.68025	-3.09002	0.00200142	0.297017
Rpl23a-ps7	3.12831	5.19616	1.94242	-2.6751	0.00747075	0.435607
Gm13864	7.2906	5.22514	1.31145	-3.98425	6.7695e-05	0.100379
Gm12244	3.19174	5.23158	1.88995	-2.76811	0.00563829	0.404834
Gm6027	3.29424	5.27124	1.84863	-2.85143	0.00435225	0.380024
Vmn2r35	3.29939	5.27534	1.84173	-2.86434	0.00417886	0.374847
Gm18749	3.3139	5.28678	1.86432	-2.83577	0.00457148	0.384807
Vmn1r-ps68	3.34423	5.29788	1.59789	-3.31554	0.000914651	0.22417
4930551I23Rik	8.04271	5.35954	1.30889	-4.09472	4.22682e-05	0.0928033
Arxes1	8.32301	5.41368	1.36205	-3.97465	7.04831e-05	0.100379
Gm4813	3.66751	5.42836	1.7915	-3.03006	0.00244509	0.319706
Gm21310	3.70941	5.44575	1.64797	-3.30453	0.000951367	0.225778
Gm2345	3.74656	5.45782	1.77416	-3.07628	0.00209604	0.300574
Gm6685	5.75965	5.46249	1.67451	-3.26215	0.00110572	0.23279
4930431P03Rik	5.81737	5.48704	1.6641	-3.2973	0.000976197	0.227609
Gm29068	3.89622	5.52005	1.73644	-3.17896	0.00147806	0.261161
Gm50229	4.01018	5.55975	1.57089	-3.53924	0.000401284	0.181736
Gm49301	4.26435	5.65032	1.68806	-3.34722	0.000816271	0.212169
Gm12146	4.95535	5.8663	1.65923	-3.53556	0.000406908	0.181736
Olfr1171-ps1	5.62026	6.04873	1.58606	-3.81369	0.000136906	0.122636
Gm773	74.028	6.10402	1.50363	-4.05951	4.91752e-05	0.0977769
Gm47825	6.02743	6.14529	1.4501	-4.23783	2.25692e-05	0.0848696
UCON31	3.33915	5.29116	2.04782	-2.5838	0.00977182	0.457698
LTR107_Mam	6.90066	3.24029	1.09222	-2.96671	0.00301003	0.340143
MLT1K	34.7514	1.36552	0.474827	-2.87582	0.00402981	0.373193
MamTip3	41.5296	1.26522	0.461283	-2.74283	0.00609118	0.414652
