# Supplementary material for: Polycomb protein SCML2 mediates paternal epigenetic inheritance through sperm chromatin
Source: Nucleic Acids Res. 2023 Jun 7;51(13):6668–83. doi: 10.1093/nar/gkad479 (PMC10359620; doi:10.1093/nar/gkad479)
Supplement: gkad479_Supplemental_Files [file gkad479_supplemental_files.zip › Supplementary_Dataset_4.xlsx]

## Sheet: Sheet1
List of next-generation sequencing data from other sources
Accession number (GEO, DDBJ or ENCODE)	Sample ID	Application	Species	library preparation method	Platform	Sequence layout	Reference
DRX033096	E13.5_male_PGC_WT_1	RNA-seq	Mus musculus	SMARTer Ultra Low Input RNA Kit	Illumina HiSeq 2500	SE, L=50	Sakashita A., PLoS One, 2015
DRX033097	E13.5_male_PGC_WT_2	RNA-seq	Mus musculus	SMARTer Ultra Low Input RNA Kit	Illumina HiSeq 2500	SE, L=50	Sakashita A., PLoS One, 2015
DRX020988	P0_Gonocyte_WT_1	RNA-seq	Mus musculus	SMARTer Ultra Low Input RNA Kit	Illumina Genome Analyzer IIx	SE, L=36	Kubo N., BMC Genomics, 2015
DRX020996	P0_Gonocyte_WT_2	RNA-seq	Mus musculus	SMARTer Ultra Low Input RNA Kit	Illumina HiSeq 2000	SE, L=101	Kubo N., BMC Genomics, 2015
GSM1657314	THY1+_WT_1	RNA-seq	Mus musculus	TruSeq RNA Sample Prep Kit	Illumina HiSeq 2000	SE, L=75	Hasegawa K., Dev Cell, 2015
GSM1657315	THY1+_WT_2	RNA-seq	Mus musculus	TruSeq RNA Sample Prep Kit	Illumina HiSeq 2000	SE, L=75	Hasegawa K., Dev Cell, 2015
GSM2374760	KIT+_WT_1	RNA-seq	Mus musculus	TruSeq RNA Sample Prep Kit	Illumina HiSeq 2500	SE, L=75	Maezawa S., Proc Natl Acad Sci USA, 2018
GSM2374761	KIT+_WT_2	RNA-seq	Mus musculus	TruSeq RNA Sample Prep Kit	Illumina HiSeq 2500	SE, L=75	Maezawa S., Proc Natl Acad Sci USA, 2018
GSM1328922	PS_WT_1	RNA-seq	Mus musculus	TruSeq RNA Sample Prep Kit	Illumina HiSeq 2000	SE, L=50	Hasegawa K., Dev Cell, 2015
GSM1328923	PS_WT_2	RNA-seq	Mus musculus	TruSeq RNA Sample Prep Kit	Illumina HiSeq 2000	SE, L=50	Hasegawa K., Dev Cell, 2015
GSM1328926	RS_WT_1	RNA-seq	Mus musculus	TruSeq RNA Sample Prep Kit	Illumina HiSeq 2000	SE, L=50	Hasegawa K., Dev Cell, 2015
GSM1328927	RS_WT_2	RNA-seq	Mus musculus	TruSeq RNA Sample Prep Kit	Illumina HiSeq 2000	SE, L=50	Hasegawa K., Dev Cell, 2015
DRX001171	Sperm_WT_1	RNA-seq	Mus musculus	mRNA-Seq Sample Preparation Kit	Illumina Genome Analyzer II	SE, L=36	Kobayashi H., PLoS Genet, 2012
GSM2192227	E12.5_limb_tissue	RNA-seq	Mus musculus	SMARTer Ultra Low Input RNA Kit	Illumina HiSeq 2500	SE, L=101	Rahmanian S., Genome Res., 2019
GSM970875	E18.5_brain	RNA-seq	Mus musculus	Custom	Applied Biosystems SOLiD System 3 Plus	SE, L=50	https://doi.org/doi:10.17989%2FENCSR000CLT/, Davis CA., Nucleic Acids Res., 2018
GSM2071421	Day0_thymus	RNA-seq	Mus musculus	SMARTer Ultra Low Input RNA Kit	Illumina HiSeq 2500	SE, L=101	Rahmanian S., Genome Res., 2019
GSM2071652	Day0_lung	RNA-seq	Mus musculus	SMARTer Ultra Low Input RNA Kit	Illumina HiSeq 2500	SE, L=101	https://www.encodeproject.org/biosamples/ENCBS438DQO/ , Davis CA., Nucleic Acids Res., 2018
GSM2071437	Day0_Heart	RNA-seq	Mus musculus	SMARTer Ultra Low Input RNA Kit	Illumina HiSeq 2500	SE, L=101	https://www.encodeproject.org/biosamples/ENCBS337KCK/, Davis CA., Nucleic Acids Res., 2018
GSM2071323	Day0_liver	RNA-seq	Mus musculus	SMARTer Ultra Low Input RNA Kit	Illumina HiSeq 2500	SE, L=101	https://www.encodeproject.org/biosamples/ENCBS270QZU/, Davis CA., Nucleic Acids Res., 2018
GSM2071388	Day0_intestine	RNA-seq	Mus musculus	SMARTer Ultra Low Input RNA Kit	Illumina HiSeq 2500	SE, L=101	https://www.encodeproject.org/biosamples/ENCBS182YRY/, Davis CA., Nucleic Acids Res., 2018
GSM2071459	Day0_spleen	RNA-seq	Mus musculus	SMARTer Ultra Low Input RNA Kit	Illumina HiSeq 2500	SE, L=101	https://www.encodeproject.org/biosamples/ENCBS051QLA/, Davis CA., Nucleic Acids Res., 2018
GSM2071340	Day0_kidney	RNA-seq	Mus musculus	SMARTer Ultra Low Input RNA Kit	Illumina HiSeq 2500	SE, L=101	https://www.encodeproject.org/biosamples/ENCBS103FKB/, Davis CA., Nucleic Acids Res., 2018
GSM2453403	24wks_brown_adipose	RNA-seq	Mus musculus	Custom	Illumina HiSeq 2000	SE, L=30	https://www.encodeproject.org/biosamples/ENCBS183ENC/, Davis CA., Nucleic Acids Res., 2018
GSM2071639	Day0_skeletal muscle	RNA-seq	Mus musculus	SMARTer Ultra Low Input RNA Kit	Illumina HiSeq 2500	SE, L=101	https://www.encodeproject.org/biosamples/ENCBS098FMC/, Davis CA., Nucleic Acids Res., 2018
GSM2400082	8wks_ovary	RNA-seq	Mus musculus	Custom	Illumina Genome Analyzer IIx	PE, L=75	https://www.encodeproject.org/biosamples/ENCBS296ENC/, Davis CA., Nucleic Acids Res., 2018
GSM2453383	8wks_placenta	RNA-seq	Mus musculus	Custom	Illumina HiSeq 2000	SE, L=36	https://www.encodeproject.org/biosamples/ENCBS155ENC/, Davis CA., Nucleic Acids Res., 2018
GSM2453365	ESC-Bruce4	RNA-seq	Mus musculus	Custom	Illumina HiSeq 2000	SE, L=30	https://www.encodeproject.org/biosamples/ENCBS250IKX/, Davis CA., Nucleic Acids Res., 2018
GSM1046829	Sperm_H3.3_ChIP	ChIP-seq	Mus musculus	Illumina ChIP-seq DNA Sample Prep Kit	Illumina HiSeq 2000	SE, L=50	Erkek S., Nat Struct Mol Biol., 2013
GSM1046830	Sperm_H3.1/H3.2_ChIP	ChIP-seq	Mus musculus	Illumina ChIP-seq DNA Sample Prep Kit	Illumina HiSeq 2000	SE, L=50	Erkek S., Nat Struct Mol Biol., 2013
GSM1046833	Sperm_H3K4me3_ChIP	ChIP-seq	Mus musculus	Illumina ChIP-seq DNA Sample Prep Kit	Illumina HiSeq 2000	SE, L=50	Erkek S., Nat Struct Mol Biol., 2013
GSM1046835	Sperm_H3K27me3_ChIP	ChIP-seq	Mus musculus	Illumina ChIP-seq DNA Sample Prep Kit	Illumina HiSeq 2000	SE, L=50	Erkek S., Nat Struct Mol Biol., 2013
GSM1046836	Sperm_input_DNA	ChIP-seq	Mus musculus	Illumina ChIP-seq DNA Sample Prep Kit	Illumina HiSeq 2000	SE, L=50	Erkek S., Nat Struct Mol Biol., 2013
GSM2374709	H3K27me3_THY1+_WT_1	ChIP-seq	Mus musculus	NEBNext ChIP-Seq Library Prep Master Mix Set for Illumina	Illumina HiSeq 2500	SE, L=75	Maezawa S., Proc Natl Acad Sci USA, 2018
GSM2374710	H3K27me3_THY1+_WT_2	ChIP-seq	Mus musculus	NEBNext ChIP-Seq Library Prep Master Mix Set for Illumina	Illumina HiSeq 2500	SE, L=75	Maezawa S., Proc Natl Acad Sci USA, 2018
GSM2374711	H3K27me3_KIT+_WT_1	ChIP-seq	Mus musculus	NEBNext ChIP-Seq Library Prep Master Mix Set for Illumina	Illumina HiSeq 2500	SE, L=75	Maezawa S., Proc Natl Acad Sci USA, 2018
GSM2374712	H3K27me3_PS_WT_1	ChIP-seq	Mus musculus	NEBNext ChIP-Seq Library Prep Master Mix Set for Illumina	Illumina HiSeq 2500	SE, L=75	Maezawa S., Proc Natl Acad Sci USA, 2018
GSM2374713	H3K27me3_PS_WT_2	ChIP-seq	Mus musculus	NEBNext ChIP-Seq Library Prep Master Mix Set for Illumina	Illumina HiSeq 2500	SE, L=75	Maezawa S., Proc Natl Acad Sci USA, 2018
GSM2374718	H3K27me3_RS_WT_1	ChIP-seq	Mus musculus	NEBNext ChIP-Seq Library Prep Master Mix Set for Illumina	Illumina HiSeq 2500	SE, L=75	Maezawa S., Proc Natl Acad Sci USA, 2018
GSM2374719	H3K27me3_RS_WT_2	ChIP-seq	Mus musculus	NEBNext ChIP-Seq Library Prep Master Mix Set for Illumina	Illumina HiSeq 2500	SE, L=75	Maezawa S., Proc Natl Acad Sci USA, 2018
DRX118944	H3K27me3_E13.5_male_PGC_1	ChIP-seq	Mus musculus	KAPA Hyper Prep Kit	NextSeq 500	PE, L=150	Kawabata Y., Epigenomics, 2019
DRX118945	H3K27me3_E13.5_male_PGC_2	ChIP-seq	Mus musculus	KAPA Hyper Prep Kit	NextSeq 500	PE, L=150	Kawabata Y., Epigenomics, 2019
GSM2374735	H3K4me3_THY1+_WT_1	ChIP-seq	Mus musculus	NEBNext ChIP-Seq Library Prep Master Mix Set for Illumina	Illumina HiSeq 2500	SE, L=75	Maezawa S., Proc Natl Acad Sci USA, 2018
GSM2374736	H3K4me3_THY1+_WT_2	ChIP-seq	Mus musculus	NEBNext ChIP-Seq Library Prep Master Mix Set for Illumina	Illumina HiSeq 2500	SE, L=75	Maezawa S., Proc Natl Acad Sci USA, 2018
GSM2374737	H3K4me3_KIT+_WT_1	ChIP-seq	Mus musculus	NEBNext ChIP-Seq Library Prep Master Mix Set for Illumina	Illumina HiSeq 2500	SE, L=75	Maezawa S., Proc Natl Acad Sci USA, 2018
GSM2374738	H3K4me3_PS_WT_1	ChIP-seq	Mus musculus	NEBNext ChIP-Seq Library Prep Master Mix Set for Illumina	Illumina HiSeq 2500	SE, L=75	Maezawa S., Proc Natl Acad Sci USA, 2018
GSM2374739	H3K4me3_PS_WT_2	ChIP-seq	Mus musculus	NEBNext ChIP-Seq Library Prep Master Mix Set for Illumina	Illumina HiSeq 2500	SE, L=75	Maezawa S., Proc Natl Acad Sci USA, 2018
GSM2374742	H3K4me3_RS_WT_1	ChIP-seq	Mus musculus	NEBNext ChIP-Seq Library Prep Master Mix Set for Illumina	Illumina HiSeq 2500	SE, L=75	Maezawa S., Proc Natl Acad Sci USA, 2018
GSM2374743	H3K4me3_RS_WT_2	ChIP-seq	Mus musculus	NEBNext ChIP-Seq Library Prep Master Mix Set for Illumina	Illumina HiSeq 2500	SE, L=75	Maezawa S., Proc Natl Acad Sci USA, 2018
DRX118939	H3K4me3_E13.5_male_PGC_1	ChIP-seq	Mus musculus	KAPA Hyper Prep Kit	NextSeq 500	PE, L=150	Kawabata Y., Epigenomics, 2019
DRX118940	H3K4me3_E13.5_male_PGC_2	ChIP-seq	Mus musculus	KAPA Hyper Prep Kit	NextSeq 500	PE, L=150	Kawabata Y., Epigenomics, 2019
GSM1328930	SCML2_GS_WT_ChIP	ChIP-seq	Mus musculus	NEBNext ChIP-Seq Library Prep Master Mix Set for Illumina	Illumina HiSeq 2000	SE, L=50	Hasegawa K., Dev Cell, 2015
GSM2374715	H3K27me3_PS_Scml2-KO_1	ChIP-seq	Mus musculus	NEBNext ChIP-Seq Library Prep Master Mix Set for Illumina	Illumina HiSeq 2500	SE, L=75	Maezawa S., Proc Natl Acad Sci USA, 2018
GSM2374716	H3K27me3_PS_Scml2-KO_2	ChIP-seq	Mus musculus	NEBNext ChIP-Seq Library Prep Master Mix Set for Illumina	Illumina HiSeq 2500	SE, L=75	Maezawa S., Proc Natl Acad Sci USA, 2018
GSM2374721	H3K27me3_RS_Scml2-KO_1	ChIP-seq	Mus musculus	NEBNext ChIP-Seq Library Prep Master Mix Set for Illumina	Illumina HiSeq 2500	SE, L=75	Maezawa S., Proc Natl Acad Sci USA, 2018
GSM2374722	H3K27me3_RS_Scml2-KO_2	ChIP-seq	Mus musculus	NEBNext ChIP-Seq Library Prep Master Mix Set for Illumina	Illumina HiSeq 2500	SE, L=75	Maezawa S., Proc Natl Acad Sci USA, 2018
GSM2374740	H3K4me3_PS_Scml2-KO_1	ChIP-seq	Mus musculus	NEBNext ChIP-Seq Library Prep Master Mix Set for Illumina	Illumina HiSeq 2500	SE, L=75	Maezawa S., Proc Natl Acad Sci USA, 2018
GSM2374741	H3K4me3_PS_Scml2-KO_2	ChIP-seq	Mus musculus	NEBNext ChIP-Seq Library Prep Master Mix Set for Illumina	Illumina HiSeq 2500	SE, L=75	Maezawa S., Proc Natl Acad Sci USA, 2018
GSM2374744	H3K4me3_RS_Scml2-KO_1	ChIP-seq	Mus musculus	NEBNext ChIP-Seq Library Prep Master Mix Set for Illumina	Illumina HiSeq 2500	SE, L=75	Maezawa S., Proc Natl Acad Sci USA, 2018
GSM2374745	H3K4me3_RS_Scml2-KO_2	ChIP-seq	Mus musculus	NEBNext ChIP-Seq Library Prep Master Mix Set for Illumina	Illumina HiSeq 2500	SE, L=75	Maezawa S., Proc Natl Acad Sci USA, 2018
